# Supplementary material for: Gene expression profiling of perineural invasion in head and neck cutaneous squamous cell carcinoma
Source: Sci Rep. 2021 Jun 23;11:13192. doi: 10.1038/s41598-021-92335-4 (PMC8222302; doi:10.1038/s41598-021-92335-4)
Supplement: Supplementary file 1 — Supplementary Dataset 1. [file 41598_2021_92335_MOESM1_ESM.xlsx]

## Sheet: gp_EXT-gp_FOCAL
HUGO	Average_EXT	Average_FOCAL	Average_NON	logFC	CI.L	CI.R	AveExpr	t	P.Value	adj.P.Val
THBS4	9.00886	4.09503	3.91084	4.91383	3.13117	6.69649	6.7881	5.54959	1.39104e-06	0.00102937
PTGIS	8.17654	4.33835	3.38959	3.83819	2.38314	5.29325	6.28093	5.31076	3.13366e-06	0.00115946
SRGN	12.187	10.2738	10.013	1.91322	1.15119	2.67526	11.2845	5.05474	7.43046e-06	0.00183285
NR4A3	8.54169	5.73848	5.67825	2.80321	1.66233	3.94409	7.28377	4.94679	1.06643e-05	0.00197289
MS4A4A	9.52066	7.87259	8.21203	1.64807	0.952176	2.34396	8.85607	4.76806	1.93171e-05	0.00285893
TIMP1	11.8554	9.77802	9.50797	2.07741	1.16646	2.98836	10.8781	4.59131	3.45612e-05	0.00365985
ZFPM2	4.63368	1.92164	2.63565	2.71205	1.52267	3.90142	3.57113	4.59079	3.46202e-05	0.00365985
C3	10.0484	6.87162	6.73644	3.17679	1.72746	4.62612	8.60947	4.41297	6.17493e-05	0.00544711
UTS2	3.97708	1.4594	2.7923	2.51768	1.3559	3.67946	3.12469	4.36301	7.25563e-05	0.00544711
CDH2	5.48131	2.73868	2.90134	2.74263	1.47575	4.00951	4.29489	4.35853	7.36096e-05	0.00544711
VEZF1	8.6602	7.63531	7.99798	1.02489	0.543547	1.50623	8.27722	4.28678	9.26884e-05	0.00608978
FGF18	4.8906	2.20284	2.44817	2.68777	1.41655	3.95898	3.74511	4.25678	0.000102028	0.00608978
FERMT2	8.994	7.57439	6.91176	1.41961	0.745835	2.09339	8.23053	4.24193	0.000106983	0.00608978
VCAN	10.04	8.33425	8.01595	1.70578	0.883406	2.52815	9.21824	4.17603	0.000131948	0.00657466
SAMSN1	8.60207	7.28841	6.8068	1.31367	0.679859	1.94748	7.9219	4.17289	0.00013327	0.00657466
HGF	6.54898	4.0499	3.25626	2.49908	1.26988	3.72827	5.27955	4.09325	0.000171433	0.00792876
IGFBP7	13.0785	11.5132	11.1375	1.5653	0.789542	2.34105	12.3076	4.06238	0.000188916	0.00822341
LY96	8.98594	7.76451	7.89039	1.22142	0.603078	1.83977	8.46826	3.97689	0.00024686	0.0101487
PLXND1	9.77729	8.76576	8.6752	1.01153	0.490119	1.53293	9.30961	3.9058	0.000307849	0.0119899
HLA.DPB1	12.205	10.9173	10.6956	1.28768	0.6177	1.95765	11.5884	3.86951	0.000344357	0.0123037
CAMK2A	4.15368	1.71477	2.24311	2.4389	1.16593	3.71187	3.17539	3.85731	0.000357539	0.0123037
LHFP	8.94224	7.63552	7.27955	1.30672	0.623372	1.99006	8.29028	3.8499	0.000365787	0.0123037
CX3CL1	7.4035	5.094	5.74965	2.3095	1.08948	3.52951	6.50819	3.8112	0.000411935	0.0127447
ITGA5	10.2619	9.21334	8.97679	1.04855	0.494484	1.60262	9.74856	3.81009	0.000413341	0.0127447
APOD	10.4641	6.81899	6.13582	3.64513	1.70175	5.58852	8.70743	3.77628	0.000458349	0.0129992
BNC2	5.98121	3.82648	3.99195	2.15473	1.00354	3.30593	5.05665	3.76838	0.000469539	0.0129992
SERPING1	11.6171	10.2452	9.9458	1.37198	0.63834	2.10563	10.9475	3.76507	0.000474296	0.0129992
FGFR3	8.0941	10.4354	11.0373	-2.34134	-3.60291	-1.07978	9.25506	-3.7365	0.000517371	0.0136734
FGL2	8.67778	7.25908	7.21318	1.4187	0.644147	2.19326	8.03806	3.68763	0.000599936	0.0151708
EVI2A	6.89486	5.66285	5.93466	1.232	0.557874	1.90614	6.40166	3.6794	0.000615032	0.0151708
ITGB2	9.39015	8.10478	8.14874	1.28537	0.574306	1.99643	8.82766	3.63939	0.000693771	0.0154241
AKAP12	8.53859	6.23547	5.12854	2.30313	1.02803	3.57823	7.2936	3.63649	0.000699832	0.0154241
BAG2	8.42778	7.03944	7.28174	1.38835	0.618188	2.15851	7.8592	3.62933	0.000715038	0.0154241
CDH11	10.7942	9.27133	8.71048	1.52288	0.676136	2.36961	10.0052	3.62096	0.000733217	0.0154241
PECAM1	9.79908	8.51379	8.54017	1.28529	0.567672	2.00291	9.23312	3.60592	0.000766984	0.0154241
SLC2A1	8.81193	11.0409	10.89	-2.22898	-3.47381	-0.984158	9.7724	-3.60502	0.00076906	0.0154241
ABI3BP	9.91131	7.74227	7.96679	2.16904	0.957377	3.3807	8.99219	3.60409	0.000771207	0.0154241
OLFML2B	9.64089	8.41461	8.4029	1.22628	0.532947	1.91962	9.09354	3.56087	0.000877308	0.0168363
TBXA2R	4.73654	2.54287	2.0632	2.19367	0.952048	3.4353	3.66564	3.55706	0.000887316	0.0168363
MGP	10.9377	8.46496	7.93862	2.47278	1.06499	3.88057	9.73345	3.53636	0.000943555	0.0174558
SULF1	10.6496	8.88216	8.31672	1.76747	0.755129	2.77981	9.751	3.51507	0.00100496	0.0181382
NDNF	5.97869	3.29782	2.9863	2.68087	1.14089	4.22084	4.72489	3.50486	0.00103575	0.0182489
MS4A6A	6.7726	4.48736	4.73115	2.28525	0.960409	3.61009	5.8057	3.4728	0.00113838	0.0195054
SLIT2	6.82954	4.73031	3.51825	2.09923	0.876909	3.32155	5.65414	3.45767	0.0011901	0.0195054
FBLN1	11.6077	9.83011	9.68184	1.77759	0.741006	2.81418	10.788	3.45251	0.00120825	0.0195054
CYP1B1	7.29957	5.0311	4.46038	2.26847	0.945173	3.59177	6.17722	3.45132	0.00121249	0.0195054
MPDZ	8.06613	6.61905	5.98315	1.44708	0.594641	2.29952	7.29581	3.41773	0.00133767	0.0208685
SPARCL1	10.7233	8.89444	8.5879	1.82884	0.750232	2.90744	9.84915	3.41367	0.00135363	0.0208685
FN1	13.0414	11.2059	10.7802	1.83542	0.746072	2.92477	12.1405	3.39217	0.00144112	0.0217639
TFPI2	6.8766	3.45751	4.0026	3.41909	1.37176	5.46643	5.46603	3.36226	0.00157179	0.0229496
SERPINF1	11.6516	10.327	9.80632	1.32453	0.530898	2.11815	10.9587	3.3601	0.00158166	0.0229496
OGN	8.457	5.267	4.90589	3.19	1.27073	5.10926	6.967	3.34629	0.00164612	0.0230365
FAP	9.81836	8.17097	7.07191	1.64739	0.655701	2.63908	8.86637	3.34449	0.00165473	0.0230365
FLI1	8.56896	7.17595	7.10573	1.39301	0.553078	2.23294	7.9358	3.33902	0.00168104	0.0230365
BTG1	11.5696	10.6762	11.1239	0.893468	0.351557	1.43538	11.2621	3.3194	0.00177888	0.0234324
DSC2	10.2229	11.8177	11.7685	-1.59477	-2.5629	-0.626633	10.9219	-3.31643	0.00179414	0.0234324
PTK6	6.39755	7.94613	7.56023	-1.54858	-2.49066	-0.606498	7.00863	-3.30944	0.0018306	0.0234324
ITGAM	6.86966	5.209	5.43305	1.66067	0.650049	2.67129	6.1764	3.3083	0.00183659	0.0234324
INHBE	4.00885	1.51371	2.63809	2.49514	0.969632	4.02065	3.12478	3.29298	0.00191916	0.0240708
NRXN3	3.714	1.62776	1.84155	2.08624	0.803619	3.36886	2.82954	3.27473	0.00202214	0.024436
C3AR1	8.18537	7.09769	6.97547	1.08769	0.418518	1.75685	7.67751	3.27249	0.00203513	0.024436
PTX3	5.65579	3.17417	2.55843	2.48163	0.953745	4.00951	4.4297	3.27006	0.00204928	0.024436
BMP5	4.33851	2.03432	2.56407	2.30419	0.881303	3.72709	3.42038	3.26029	0.00210725	0.024436
SFRP2	11.9051	10.0763	9.08798	1.82878	0.697618	2.95993	10.8947	3.25496	0.00213952	0.024436
FOXC2	6.08928	4.03516	3.48266	2.05413	0.783141	3.32511	5.06584	3.25384	0.0021464	0.024436
NR3C1	10.4157	9.63795	9.60265	0.777712	0.293905	1.26152	10.0629	3.23635	0.00225596	0.0252941
EREG	3.99292	6.35251	5.91619	-2.35959	-3.8313	-0.887886	4.95436	-3.22793	0.00231056	0.0255196
SERPINA1	8.36376	7.01588	6.88113	1.34789	0.502363	2.19341	7.73775	3.2095	0.00243455	0.0262599
FGF9	3.8549	2.02081	2.43411	1.83408	0.682845	2.98532	3.12241	3.20747	0.00244856	0.0262599
PLXNC1	9.10332	8.14691	7.80851	0.956411	0.354355	1.55847	8.61057	3.19828	0.00251303	0.0263555
GJA5	5.44946	3.82592	3.86754	1.62353	0.600823	2.64624	4.73621	3.19608	0.0025287	0.0263555
KISS1	3.32462	1.22472	2.50717	2.0999	0.772995	3.4268	2.64782	3.18616	0.00260051	0.0267274
CDS1	7.29984	8.70396	9.01804	-1.40412	-2.29697	-0.511273	7.98671	-3.16618	0.00275104	0.0278872
ENO1	12.5782	13.5598	13.2156	-0.981644	-1.60956	-0.353725	12.9456	-3.14746	0.00289957	0.0289957
ETV4	4.85554	6.75504	6.36822	-1.8995	-3.12127	-0.677719	5.6224	-3.13008	0.00304411	0.0300352
SPOCK3	3.43722	1.27511	2.32087	2.16211	0.748107	3.57611	2.68543	3.07848	0.00351437	0.0342188
NR4A1	9.92545	7.82841	6.76788	2.09703	0.721974	3.47209	8.78133	3.07039	0.00359406	0.0345403
SCG2	4.17055	2.18073	2.36661	1.98982	0.677683	3.30196	3.32336	3.05312	0.00376984	0.0355309
PRSS8	6.03784	8.28558	8.43101	-2.24774	-3.73104	-0.764435	7.06592	-3.05088	0.00379317	0.0355309
PTPRB	4.07008	1.98916	2.21868	2.08092	0.696484	3.46536	3.19113	3.02616	0.00406036	0.0375583
CXADR	8.69503	10.1513	10.462	-1.45625	-2.42678	-0.485719	9.4044	-3.0209	0.00411947	0.0376346
ENPP2	8.70563	7.42189	6.98509	1.28374	0.426629	2.14085	8.04771	3.01543	0.00418168	0.0377371
JAM3	8.94799	7.85097	6.86515	1.09701	0.360157	1.83387	8.26326	2.99736	0.00439388	0.0391744
ALB	2.7949	1.22923	1.49821	1.56567	0.509518	2.62183	2.15284	2.98457	0.00454998	0.0397902
S100A7	7.82961	12.1684	11.6493	-4.33877	-7.26718	-1.41035	9.65413	-2.98292	0.0045705	0.0397902
DDR2	8.76987	7.47016	6.31478	1.29971	0.420921	2.17851	7.96114	2.97763	0.00463698	0.0398996
GSN	11.7743	10.736	10.6804	1.03821	0.333647	1.74277	11.3017	2.96671	0.00477683	0.0406305
CDH1	8.83503	10.4332	10.214	-1.59812	-2.6866	-0.509638	9.50149	-2.95595	0.0049185	0.0413601
HAPLN1	4.04317	2.45489	3.37145	1.58828	0.503525	2.67304	3.52058	2.94784	0.00502789	0.0418049
MAP2K4	7.51672	8.62594	8.51199	-1.10922	-1.86988	-0.348564	7.98692	-2.93588	0.00519334	0.0424382
PXDN	9.67653	8.69256	8.19868	0.983967	0.308789	1.65915	9.14043	2.93408	0.00521875	0.0424382
ZFYVE9	7.6188	8.41614	8.17401	-0.797336	-1.34849	-0.24618	7.92475	-2.91257	0.00553056	0.0444849
PTPRC	7.53982	6.34988	6.3356	1.18993	0.364057	2.01581	7.0081	2.90079	0.00570857	0.045423
CTSL	9.06266	7.95495	7.89081	1.10772	0.33709	1.87834	8.55752	2.89397	0.00581416	0.045771
ASPN	9.32739	6.93717	6.48218	2.39022	0.724982	4.05545	8.17407	2.88982	0.00587918	0.0457957
WIPF1	9.73206	8.94365	8.5182	0.788411	0.232856	1.34397	9.29657	2.85716	0.00641557	0.0489027
CTSH	10.0076	8.88149	9.4323	1.12607	0.332539	1.9196	9.61725	2.857	0.00641837	0.0489027
NCAM1	5.28676	2.97258	2.97515	2.31418	0.679956	3.94841	4.25875	2.85098	0.00652212	0.0489027
GDF5	2.62578	1.08692	1.45863	1.53886	0.451046	2.62668	2.01618	2.84809	0.00657255	0.0489027
NAA15	7.49204	8.45824	8.42347	-0.9662	-1.6497	-0.282705	7.91451	-2.84604	0.00660848	0.0489027
LUM	13.3739	12.2853	11.7424	1.08867	0.3149	1.86244	12.7815	2.83265	0.00684764	0.0501708
VSIG4	9.15077	7.30156	7.12155	1.84921	0.532291	3.16613	8.2929	2.82707	0.00694979	0.05042
FHL1	9.36473	7.88556	7.25912	1.47917	0.420792	2.53754	8.58203	2.81376	0.00719904	0.051378
MYO1D	9.42034	8.32758	8.78441	1.09276	0.31055	1.87497	9.02604	2.81262	0.0072207	0.051378
AKAP2	9.87917	8.9293	8.29398	0.949869	0.268722	1.63102	9.32995	2.80758	0.00731746	0.0515707
CTNNB1	11.6644	10.952	10.8451	0.712462	0.200228	1.2247	11.3264	2.80029	0.00745961	0.0520766
ITM2A	7.59522	5.67108	6.0287	1.92414	0.537676	3.3106	6.81157	2.79407	0.00758285	0.0524422
FIGF	3.72662	2.00591	2.98672	1.72071	0.478181	2.96324	3.15802	2.78811	0.00770268	0.0527776
SORD	8.78596	9.64661	9.86302	-0.860649	-1.48387	-0.237423	9.21176	-2.78029	0.00786271	0.0533799
NODAL	2.38142	1.01232	2.13997	1.3691	0.371466	2.36674	1.99846	2.76295	0.00822841	0.0553547
FLT1	7.91747	6.45835	6.3078	1.45912	0.393723	2.52451	7.23886	2.75733	0.00835018	0.0556678
ZFYVE16	8.54857	7.91991	7.59956	0.628666	0.168141	1.08919	8.2051	2.74837	0.00854782	0.0564767
GRHL2	7.11523	8.21134	7.97785	-1.09611	-1.90057	-0.291647	7.55569	-2.7432	0.00866397	0.0567375
NRP2	10.2951	9.24199	9.06524	1.05315	0.277796	1.8285	9.79172	2.73463	0.00885946	0.0575087
TMPRSS2	2.69921	1.06895	1.39647	1.63026	0.423655	2.83687	2.04016	2.7202	0.00919809	0.0591492
PLEKHO1	10.8089	10.0113	9.8053	0.797541	0.206586	1.3885	10.4132	2.71711	0.00927203	0.0591492
FGFR1	9.11697	8.17397	7.18942	0.943	0.240325	1.64568	8.50095	2.70188	0.009645	0.0607972
MEOX2	7.06517	5.35644	4.58807	1.70873	0.434534	2.98292	6.15206	2.69989	0.00969469	0.0607972
TPM2	12.8236	11.4607	10.9509	1.36288	0.335831	2.38994	12.1159	2.67162	0.0104273	0.0644572
CCL11	4.99764	2.6265	2.68347	2.37115	0.582223	4.16007	3.95519	2.66855	0.0105098	0.0644572
NFATC2	9.35057	8.12675	7.85188	1.22382	0.30012	2.14751	8.75167	2.66745	0.0105396	0.0644572
SIRT1	7.35873	6.39549	6.72521	0.963236	0.234864	1.69161	6.99657	2.66249	0.0106745	0.0646271
WWTR1	10.0997	9.20186	8.96333	0.897864	0.218296	1.57743	9.65297	2.66003	0.0107421	0.0646271
VCAM1	8.5816	7.25074	6.36143	1.33085	0.319703	2.342	7.81224	2.64986	0.0110254	0.0655602
TBX1	6.85387	8.59253	9.4324	-1.73866	-3.06114	-0.416183	7.79458	-2.64689	0.0111095	0.0655602
CHRDL1	5.90936	3.08965	2.67984	2.81971	0.673432	4.96598	4.57419	2.64501	0.0111629	0.0655602
ICAM1	9.93147	8.97893	7.92113	0.952537	0.224241	1.68083	9.29656	2.6332	0.0115046	0.0667632
ADAMTS8	3.11158	1.60723	0.916408	1.50435	0.353498	2.6552	2.30482	2.63171	0.0115482	0.0667632
ESRP1	9.65924	10.7353	10.9227	-1.07603	-1.9095	-0.242568	10.175	-2.59925	0.0125404	0.0719373
ZCCHC24	8.87151	7.95279	7.16061	0.918719	0.205085	1.63235	8.30475	2.59189	0.0127759	0.0725895
CNN1	4.0069	1.93428	1.49932	2.07262	0.460014	3.68523	2.99874	2.58762	0.0129143	0.0725895
SKP1	12.646	12.0892	12.108	0.556806	0.123407	0.990205	12.4023	2.58657	0.0129484	0.0725895
PRR15L	2.68841	1.04027	3.00036	1.64813	0.363354	2.93292	2.34792	2.58269	0.0130758	0.0727525
HIPK1	9.48314	8.9641	8.74484	0.519045	0.113304	0.924786	9.20861	2.57552	0.0133142	0.073526
PLA2G10	2.01999	0.866978	2.21581	1.15302	0.248882	2.05715	1.77731	2.56751	0.0135852	0.0740571
TMEM100	4.2097	2.465	2.35566	1.7447	0.375799	3.1136	3.41241	2.56601	0.0136365	0.0740571
PMP22	9.85425	9.07548	8.71029	0.778771	0.167229	1.39031	9.43509	2.56385	0.0137106	0.0740571
AKT3	9.34515	8.35345	8.08965	0.991701	0.209497	1.7739	8.85163	2.55252	0.0141055	0.0756382
KIAA1462	8.18355	7.32	7.10232	0.863546	0.178961	1.54813	7.75621	2.53961	0.0145684	0.0775582
CXCR4	11.2506	10.123	10.2566	1.12762	0.230423	2.02481	10.7762	2.53037	0.014908	0.0781902
EPHA1	5.31756	6.691	6.19168	-1.37344	-2.4682	-0.278679	5.82812	-2.5258	0.0150787	0.0781902
ACVR1	9.42087	8.74838	8.85988	0.672494	0.136398	1.20859	9.14429	2.52554	0.0150884	0.0781902
GIMAP4	8.97844	8.093	8.15951	0.885444	0.179431	1.59146	8.59821	2.52498	0.0151097	0.0781902
PKN1	9.4174	8.57799	8.3326	0.839407	0.168887	1.50993	8.99525	2.5204	0.0152826	0.0785354
NDP	3.14406	1.87499	2.0495	1.26906	0.251662	2.28647	2.61493	2.51131	0.0156317	0.0797758
CD163	9.34882	8.03776	8.02531	1.31106	0.257378	2.36475	8.76364	2.50508	0.0158749	0.0802652
KCNJ8	7.259	6.14321	5.73143	1.11579	0.21841	2.01316	6.68074	2.50332	0.0159446	0.0802652
C1S	10.4613	9.4703	8.8737	0.990992	0.188556	1.79343	9.90153	2.48639	0.0166259	0.0826637
CXCL17	3.27826	1.32252	2.28052	1.95574	0.37036	3.54112	2.60064	2.48363	0.0167394	0.0826637
PFKFB4	5.82294	7.26052	5.94616	-1.43759	-2.60409	-0.271081	6.19899	-2.48117	0.0168412	0.0826637
TXNIP	12.674	11.5047	11.9843	1.16929	0.218977	2.1196	12.2502	2.47722	0.0170058	0.0826637
IFNG	3.72278	1.78943	1.72902	1.93335	0.361291	3.50542	2.85143	2.476	0.017057	0.0826637
ITGB3	7.43249	6.18777	5.75522	1.24472	0.229896	2.25954	6.79277	2.46939	0.0173365	0.0826637
THBS1	11.4508	10.2701	9.45771	1.18068	0.21765	2.14372	10.7636	2.46832	0.0173823	0.0826637
CADM1	8.47304	7.11523	6.94626	1.35781	0.249894	2.46572	7.83578	2.46741	0.0174211	0.0826637
PEBP4	3.32124	1.72053	1.41329	1.60071	0.294405	2.90701	2.54836	2.46705	0.0174367	0.0826637
CLDN3	1.40897	0.218308	0.817764	1.19067	0.21708	2.16425	0.99968	2.46221	0.017645	0.0826637
QKI	11.1753	10.6738	10.3743	0.501475	0.0914095	0.91154	10.8925	2.4621	0.0176498	0.0826637
JAG1	10.8696	10.1553	10.3934	0.714269	0.128342	1.3002	10.5998	2.4543	0.0179905	0.0837294
RBPJ	9.73869	9.16781	9.63476	0.570884	0.101175	1.04059	9.57836	2.44697	0.018316	0.0847116
MYH11	4.4664	2.26293	1.80211	2.20347	0.384321	4.02262	3.39492	2.43864	0.0186924	0.085486
CLU	10.5848	9.042	7.93275	1.54284	0.26773	2.81794	9.67728	2.43603	0.0188119	0.085486
SMC3	9.75137	9.25195	9.62413	0.499422	0.086598	0.912247	9.60384	2.43563	0.01883	0.085486
POSTN	11.8572	10.4156	9.95542	1.44157	0.24799	2.63516	11.1245	2.4316	0.0190158	0.085803
LAD1	9.85949	11.1613	11.3113	-1.30185	-2.38166	-0.222036	10.4681	-2.42729	0.0192168	0.0861842
ALOX5	8.71849	7.71667	7.51676	1.00182	0.167928	1.83572	8.23325	2.41874	0.0196204	0.0869064
ID4	9.214	7.8099	7.60789	1.40411	0.234772	2.57344	8.54955	2.41752	0.0196784	0.0869064
BMPER	4.68942	3.05975	3.20077	1.62967	0.271879	2.98746	3.99332	2.41644	0.0197301	0.0869064
NOS3	5.59842	4.3929	4.54127	1.20552	0.194159	2.21688	5.09231	2.39981	0.020541	0.0899429
PFKFB1	2.9135	1.33088	2.68379	1.58262	0.252875	2.91237	2.4807	2.39617	0.0207227	0.0899514
SRPX2	7.39398	6.26773	5.38681	1.12624	0.179454	2.07304	6.71724	2.3949	0.0207861	0.0899514
TSHR	2.15304	1.06105	1.46354	1.09199	0.172098	2.01187	1.74821	2.38996	0.0210353	0.0901201
DCN	12.5005	11.5125	10.4146	0.987966	0.155476	1.82046	11.8418	2.38931	0.0210686	0.0901201
EVPL	7.311	8.64734	8.68829	-1.33634	-2.46647	-0.206212	7.91312	-2.38067	0.0215119	0.091363
CHRNA7	5.15415	3.93049	3.41982	1.22367	0.187436	2.2599	4.50817	2.37747	0.0216776	0.091363
CAMK2B	2.75707	1.46537	1.64061	1.2917	0.197399	2.386	2.21803	2.37648	0.0217296	0.091363
PDGFRB	10.36	9.41966	8.94617	0.940347	0.142744	1.73795	9.84737	2.37362	0.0218797	0.0914743
GALNT7	7.41364	6.65132	6.92747	0.762323	0.110108	1.41454	7.13006	2.35319	0.0229772	0.0945803
HEG1	10.3671	9.70569	9.58861	0.661375	0.0954011	1.22735	10.0497	2.35267	0.023006	0.0945803
IL10RA	8.81239	7.88888	7.72424	0.923516	0.133214	1.71382	8.36901	2.35267	0.023006	0.0945803
CDK14	8.97544	8.01188	7.57866	0.963567	0.137262	1.78987	8.46055	2.34774	0.0232781	0.09517
ANGPT2	7.47594	6.25049	6.32292	1.22545	0.170746	2.28015	6.94578	2.33924	0.0237551	0.0965865
CCL7	1.02218	0.198085	0.416527	0.824097	0.10954	1.53865	0.699605	2.32194	0.0247524	0.0986229
NAP1L3	3.65751	2.33848	1.91636	1.31904	0.174404	2.46367	2.98685	2.32006	0.0248626	0.0986229
MMP2	11.7516	10.8541	10.0448	0.897446	0.118291	1.6766	11.1908	2.31896	0.0249276	0.0986229
PLA2G2A	8.59809	5.88548	4.63166	2.71262	0.354745	5.07049	7.14172	2.31621	0.0250909	0.0986229
TIE1	6.77221	5.76311	5.51296	1.00911	0.13186	1.88635	6.27369	2.31592	0.0251077	0.0986229
TLR4	8.66566	7.77267	7.58104	0.892993	0.116504	1.66948	8.23045	2.31538	0.0251402	0.0986229
COL18A1	11.3944	10.4298	10.172	0.964667	0.125392	1.80394	10.9141	2.3141	0.0252163	0.0986229
DENND5A	8.3128	7.80513	7.36565	0.50767	0.0654133	0.949927	7.99927	2.31109	0.0253968	0.0986229
DESI1	8.26207	8.88846	8.77755	-0.626399	-1.17232	-0.0804815	8.51828	-2.31011	0.0254554	0.0986229
RB1	8.84468	8.24628	8.23457	0.598402	0.0760257	1.12078	8.57639	2.30632	0.0256849	0.0989939
ECSCR	7.40338	6.07411	5.73743	1.32927	0.166271	2.49228	6.74526	2.30114	0.0260008	0.099692
EGF	2.72711	1.33975	2.3279	1.38737	0.164926	2.60981	2.30814	2.28493	0.0270125	0.103037
HRAS	7.27179	8.00081	8.01419	-0.729021	-1.37863	-0.0794115	7.59848	-2.25942	0.0286756	0.10882
PRKCG	2.40884	1.20369	1.62771	1.20515	0.126133	2.28418	1.95802	2.24865	0.0294046	0.111017
ADAM28	6.49531	5.04303	5.28743	1.45228	0.149904	2.75466	5.89873	2.24503	0.0296531	0.111387
CRISPLD2	9.97089	9.21834	8.52935	0.752543	0.0748985	1.43019	9.49862	2.23583	0.0302941	0.11322
FREM2	3.04814	1.5685	2.40733	1.47964	0.14261	2.81667	2.55829	2.22805	0.0308456	0.114702
SMAD9	6.328	4.87101	4.16105	1.45699	0.135609	2.77837	5.53846	2.21992	0.0314307	0.116293
GDF15	4.77542	3.29003	3.84412	1.4854	0.136867	2.83393	4.22607	2.21764	0.0315969	0.116327
FGF2	5.3147	3.94271	2.71437	1.37199	0.122662	2.62131	4.45926	2.21097	0.0320865	0.117545
EPCAM	3.0729	4.68921	3.77612	-1.61631	-3.0938	-0.138823	3.60864	-2.20247	0.032721	0.118519
JUN	10.6771	9.78318	9.28771	0.893932	0.0755207	1.71234	10.1807	2.19908	0.0329767	0.118519
TNMD	2.0027	1.01232	1.49246	0.990382	0.0835093	1.89725	1.65856	2.1987	0.033006	0.118519
ACTG2	6.67454	4.51817	3.35099	2.15637	0.181416	4.13133	5.48272	2.19824	0.0330407	0.118519
CSF2RB	4.72545	3.18131	2.87612	1.54414	0.128955	2.95932	3.97812	2.19676	0.0331532	0.118519
CD24	11.2451	12.2507	12.4272	-1.00569	-1.92881	-0.0825554	11.7273	-2.19335	0.0334137	0.118875
NRCAM	4.60765	2.90053	3.55762	1.70712	0.13724	3.277	3.98035	2.18931	0.0337251	0.119409
ITGA1	9.23042	8.54922	7.99512	0.681205	0.053099	1.30931	8.81685	2.1835	0.0341763	0.120431
CYBB	10.4348	9.52239	9.49058	0.912421	0.0695604	1.75528	10.0229	2.17946	0.034494	0.120629
VIM	14.3035	13.533	12.8846	0.770539	0.0584757	1.4826	13.8314	2.17864	0.0345587	0.120629
CCDC80	11.9945	10.9574	9.9099	1.03709	0.0748071	1.99936	11.324	2.16982	0.0352617	0.122505
ITGA7	6.49635	5.07586	4.87427	1.42049	0.101029	2.73995	5.8247	2.16746	0.0354518	0.12259
RAMP1	7.41113	6.12633	6.03856	1.2848	0.0884056	2.4812	6.82255	2.16207	0.0358892	0.123526
SPARC	14.7134	13.6027	12.991	1.11067	0.0735961	2.14775	14.0974	2.15618	0.0363734	0.124613
KLK3	4.05066	2.69742	3.88244	1.35323	0.0864429	2.62003	3.68622	2.15069	0.0368296	0.125535
IBSP	3.21054	1.8652	2.0235	1.34533	0.0848714	2.6058	2.64427	2.14887	0.036982	0.125535
MRC1	9.22345	8.22513	8.12509	0.998311	0.0615908	1.93503	8.75974	2.14568	0.0372499	0.125867
IL6	5.31284	3.22937	1.56125	2.08347	0.126199	4.04074	4.05323	2.14311	0.0374669	0.126025
JAM2	8.59652	7.43046	6.74552	1.16606	0.0675718	2.26454	7.94128	2.13715	0.0379759	0.126771
PIK3CG	7.95823	6.98501	6.75665	0.973223	0.0561204	1.89032	7.48002	2.1365	0.0380313	0.126771
RGCC	11.272	10.4607	10.7224	0.811384	0.0382292	1.58454	10.9638	2.11285	0.040112	0.133107
TGFB2	7.47674	6.23192	5.96198	1.24481	0.0538209	2.4358	6.8695	2.10428	0.04089	0.135083
VAV3	6.27589	7.20656	7.18184	-0.930669	-1.82566	-0.0356732	6.68458	-2.09355	0.0418833	0.137749
SMAD2	9.60827	9.0111	9.06952	0.597166	0.0217492	1.17258	9.35454	2.0894	0.0422729	0.138416
ACVRL1	7.79885	6.96045	6.72466	0.8384	0.0164598	1.66034	7.37907	2.05362	0.0457658	0.148477
RPS6KB2	8.7238	9.5811	9.51399	-0.857301	-1.69849	-0.016114	9.0914	-2.05187	0.0459428	0.148477
CALD1	11.9965	11.2687	11.0749	0.727804	0.0136639	1.44194	11.6343	2.05182	0.0459475	0.148477
AMH	3.64817	2.15794	1.94925	1.49022	0.026279	2.95417	2.94411	2.04944	0.0461895	0.14861
CBLC	3.85921	5.03567	4.62147	-1.17646	-2.33382	-0.0191028	4.29924	-2.04653	0.0464866	0.148918
SV2B	3.80005	2.42999	2.20718	1.37006	0.0108531	2.72928	3.14657	2.02938	0.0482726	0.153592
TNN	3.34251	2.11111	1.84447	1.2314	0.00925323	2.45355	2.7419	2.02855	0.0483608	0.153592
BMP7	5.88878	7.45081	6.47439	-1.56203	-3.119	-0.00506998	6.38773	-2.01986	0.0492892	0.155872
IGF1	8.67347	6.98197	6.16236	1.6915	0.00212795	3.38087	7.75777	2.01584	0.049724	0.156578
RAB25	6.73557	8.02854	8.67239	-1.29297	-2.58922	0.00328431	7.43899	-2.0082	0.0505592	0.158533
AGT	4.53367	2.6836	3.83508	1.85007	-0.0122887	3.71243	3.94171	2.00002	0.0514676	0.160701
EMILIN1	8.65974	7.54699	6.95572	1.11274	-0.00885392	2.23434	8.04693	1.99741	0.0517601	0.160743
RPS6KB1	9.46769	9.13734	9.61886	0.330355	-0.00285895	0.663569	9.41717	1.99603	0.0519156	0.160743
LGALS1	13.7327	13.0784	12.5338	0.654269	-0.00687543	1.31541	13.333	1.99237	0.0523298	0.16135
ANG	4.19951	2.78589	2.2375	1.41362	-0.0167753	2.84401	3.46156	1.98969	0.0526341	0.161615
EPHA2	8.19451	8.96431	8.30973	-0.769794	-1.55041	0.010827	8.40573	-1.98538	0.0531279	0.162457
PIK3R6	3.78251	2.42291	2.25435	1.3596	-0.0214248	2.74063	3.14453	1.98207	0.0535096	0.162951
PRELP	4.88284	3.13891	3.14871	1.74393	-0.0347465	3.52261	4.10972	1.97397	0.0544533	0.164522
CLDN4	6.73513	8.55539	8.00409	-1.82026	-3.67692	0.036402	7.43387	-1.97383	0.0544701	0.164522
LAMA4	11.0874	10.1934	9.51986	0.89401	-0.0198546	1.80787	10.5554	1.96956	0.0549735	0.165323
ISL1	2.77482	1.69687	2.44529	1.07795	-0.0259133	2.18182	2.44542	1.96604	0.0553918	0.165323
EPS8L1	7.10184	8.23252	8.42864	-1.13068	-2.28861	0.0272493	7.64359	-1.96592	0.0554057	0.165323
EMCN	4.59297	2.95675	2.3539	1.63621	-0.0439681	3.31639	3.74519	1.96062	0.0560414	0.166549
S100A14	7.26468	8.84788	8.06932	-1.58321	-3.22799	0.061583	7.81261	-1.93792	0.0588315	0.174141
NRXN1	4.76786	3.32725	2.18691	1.44061	-0.0577837	2.939	3.89952	1.93566	0.0591158	0.174285
SPP1	9.91096	8.29777	8.48466	1.61319	-0.0670134	3.2934	9.23136	1.933	0.0594516	0.17458
MED23	7.56002	7.00441	7.10273	0.55561	-0.0247593	1.13598	7.33274	1.92741	0.0601634	0.175972
RBL2	9.16899	8.77615	8.7099	0.392837	-0.0237461	0.809421	8.98114	1.89854	0.0639559	0.185899
HIPK2	8.80879	9.42534	9.26478	-0.616548	-1.27063	0.0375342	9.0507	-1.89777	0.0640598	0.185899
GZMK	7.78452	6.66157	7.48605	1.12294	-0.0711077	2.317	7.45033	1.89341	0.0646511	0.186291
ITGA8	3.92854	2.45342	3.3385	1.47512	-0.0948898	3.04513	3.44994	1.89162	0.0648946	0.186291
CTSK	11.9311	11.1401	10.3485	0.79107	-0.0510677	1.63321	11.4212	1.89121	0.06495	0.186291
MED1	9.23442	8.78944	9.04461	0.444978	-0.029694	0.91965	9.08769	1.88736	0.0654788	0.187082
COL7A1	11.0617	12.0837	11.2326	-1.02197	-2.11562	0.0716726	11.3457	-1.88136	0.0663081	0.188711
SMAD4	10.1624	9.77721	9.74925	0.385214	-0.0286393	0.799068	9.98563	1.87398	0.0673409	0.188711
EPN3	6.83919	7.8658	7.65187	-1.02662	-2.12997	0.0767405	7.25267	-1.87327	0.0674404	0.188711
ACVR1C	6.36809	5.20296	6.76022	1.16513	-0.087728	2.418	6.16171	1.87233	0.067574	0.188711
LOX	9.44989	8.53595	8.01954	0.913933	-0.0692873	1.89715	8.94041	1.87143	0.0677014	0.188711
P3H2	6.17113	7.55367	7.25593	-1.38254	-2.87024	0.105156	6.72605	-1.871	0.0677624	0.188711
RORB	4.3529	2.91913	3.46406	1.43377	-0.109469	2.97701	3.82465	1.87049	0.067834	0.188711
PTGDS	8.89327	7.48587	7.71168	1.4074	-0.118357	2.93315	8.31292	1.85713	0.0697509	0.193317
COL3A1	15.8467	14.9876	14.2347	0.859096	-0.0746105	1.7928	15.3143	1.85242	0.0704361	0.194488
NOX5	3.97739	2.75218	3.10594	1.22521	-0.108455	2.55888	3.5036	1.84958	0.0708533	0.194912
TNS1	10.0809	9.33334	8.67665	0.747572	-0.0713378	1.56648	9.61732	1.83792	0.0725862	0.198357
TJP2	6.59552	7.31863	7.62786	-0.723105	-1.51537	0.0691623	6.97875	-1.83755	0.0726416	0.198357
TFDP1	9.98635	10.6774	11.1588	-0.691055	-1.45313	0.0710207	10.3898	-1.82568	0.0744437	0.201802
APOH	1.81973	1.01232	1.41329	0.80741	-0.0829944	1.69781	1.54107	1.82564	0.0744486	0.201802
COMP	9.82628	7.88883	7.75142	1.93745	-0.205495	4.08039	8.93771	1.82024	0.0752812	0.203314
PROK2	4.6193	3.238	2.46108	1.38131	-0.151847	2.91446	3.85	1.8139	0.0762679	0.20523
CEACAM5	3.9141	2.31181	3.97907	1.60229	-0.181891	3.38646	3.53542	1.80805	0.0771878	0.206953
ACHE	5.45195	3.82316	4.26201	1.62879	-0.201291	3.45887	4.81581	1.79186	0.0797842	0.213142
MMP1	9.30077	11.1319	8.96925	-1.83118	-3.90587	0.243517	9.68209	-1.77699	0.082232	0.218891
NRP1	11.0054	10.3806	10.0879	0.624805	-0.086147	1.33576	10.6692	1.76935	0.0835147	0.221213
SETD2	9.73656	9.36348	9.19328	0.373077	-0.0517055	0.797859	9.53671	1.76824	0.0837022	0.221213
ROCK2	10.5325	10.0955	10.129	0.437073	-0.0619159	0.936062	10.345	1.76349	0.0845096	0.222552
BAI1	3.53726	2.43527	3.06596	1.10198	-0.162319	2.36629	3.17362	1.75482	0.0859985	0.22567
MGAT5	8.46465	7.8838	7.48767	0.580849	-0.0963126	1.25801	8.12727	1.72695	0.0909371	0.237563
TPSD1	4.16781	2.84658	3.1194	1.32123	-0.220946	2.86341	3.63516	1.72486	0.0913171	0.237563
ITGB8	9.33849	8.44979	9.14309	0.888697	-0.149542	1.92694	9.08217	1.72332	0.0915979	0.237563
BCAS1	2.96667	1.79136	2.09656	1.17531	-0.198718	2.54933	2.50535	1.72213	0.091815	0.237563
BICC1	5.91423	5.05535	4.1696	0.858881	-0.150954	1.86872	5.35536	1.71235	0.0936177	0.240695
SERPINE1	11.6166	10.6972	9.99889	0.919398	-0.162195	2.00099	11.0683	1.71139	0.0937958	0.240695
PLCG1	9.31695	8.92561	9.05685	0.39134	-0.0693352	0.852016	9.16927	1.71029	0.0940012	0.240695
SMOC1	4.98823	3.54142	3.48521	1.44682	-0.258896	3.15253	4.33396	1.70772	0.0944803	0.241088
HKDC1	2.70086	1.78421	2.55853	0.916657	-0.165395	1.99871	2.44833	1.70556	0.0948848	0.241288
THY1	9.18608	8.26933	7.81175	0.916744	-0.169053	2.00254	8.68712	1.69984	0.0959645	0.242623
NME1	9.1419	9.58397	9.88919	-0.44207	-0.965823	0.081684	9.39942	-1.69931	0.0960654	0.242623
CALCRL	8.10385	7.33531	7.37754	0.768534	-0.143525	1.68059	7.77072	1.69648	0.0966034	0.243151
ALDOA	13.2541	13.7691	13.7165	-0.514939	-1.12926	0.0993841	13.4725	-1.68759	0.0983102	0.245884
MYC	10.8904	10.3534	10.4534	0.536978	-0.103723	1.17768	10.6718	1.68737	0.0983536	0.245884
ARHGAP32	7.37874	8.03489	7.94407	-0.656153	-1.43998	0.127676	7.6522	-1.68536	0.0987428	0.246026
KRT19	7.19624	5.32134	5.13939	1.8749	-0.375226	4.12503	6.32656	1.67757	0.100265	0.248236
FLT4	4.58076	5.56145	4.86493	-0.980685	-2.15776	0.196393	4.87732	-1.67739	0.100301	0.248236
VASH1	6.37403	5.49864	5.13482	0.875395	-0.180627	1.93142	5.91221	1.66894	0.101974	0.250375
RELN	4.36293	3.15968	3.06309	1.20325	-0.249586	2.65608	3.80883	1.66743	0.102274	0.250375
VEGFA	9.603	8.98529	8.48077	0.617714	-0.128732	1.36416	9.22756	1.66609	0.102543	0.250375
MYO5C	5.94707	4.9714	5.39641	0.975675	-0.203495	2.15484	5.59844	1.66586	0.102589	0.250375
FGFR2	5.67889	6.59621	5.95734	-0.917315	-2.02684	0.192211	5.95882	-1.66452	0.102857	0.250375
IL1RN	6.96162	7.94833	7.80408	-0.98671	-2.18193	0.208514	7.37131	-1.66207	0.10335	0.250752
PLS1	5.30598	4.29708	5.44442	1.0089	-0.216133	2.23394	5.08705	1.6581	0.104154	0.251122
GPR124	6.57778	5.76391	4.49336	0.813868	-0.174433	1.80217	5.96195	1.65796	0.104182	0.251122
SNAI1	7.4009	6.6002	5.59602	0.800705	-0.173972	1.77538	6.8442	1.65395	0.104999	0.25227
VIT	5.471	4.25682	4.0466	1.21419	-0.273302	2.70168	4.88932	1.64339	0.107172	0.256658
PTPRM	7.49379	6.67384	6.46742	0.819957	-0.187396	1.82731	7.08808	1.63877	0.108134	0.258127
P3H1	8.26873	7.66737	7.33272	0.601368	-0.138414	1.34115	7.93453	1.63661	0.108587	0.258374
SERPINH1	12.6034	11.9031	11.3316	0.700284	-0.167035	1.5676	12.1778	1.62557	0.110926	0.263093
THBS2	12.4596	11.7443	11.3698	0.715247	-0.175123	1.60562	12.0668	1.61732	0.112699	0.26565
TGFBR2	10.3729	9.88967	9.20874	0.483211	-0.118349	1.08477	10.0219	1.61721	0.112722	0.26565
ITGA11	9.39855	8.22519	7.20071	1.17336	-0.295156	2.64188	8.67216	1.60865	0.114586	0.267955
LIFR	7.3435	6.44605	5.50416	0.897445	-0.226292	2.02118	6.75625	1.60788	0.114757	0.267955
TMPRSS6	2.48155	1.55324	1.65868	0.928307	-0.234171	2.09078	2.09006	1.60774	0.114786	0.267955
MMP14	10.9701	10.2732	9.84078	0.696941	-0.182872	1.57675	10.5739	1.59483	0.11765	0.273108
CHP2	2.72441	1.74984	2.87608	0.97456	-0.255999	2.20512	2.51651	1.59447	0.117732	0.273108
SEMA3E	3.4117	2.34725	2.35699	1.06445	-0.282377	2.41128	2.94056	1.59119	0.118468	0.273956
RUNX1T1	7.09024	6.20328	5.59196	0.886965	-0.237268	2.0112	6.57377	1.5884	0.119098	0.274557
TNFSF10	10.9183	10.1513	10.1971	0.766983	-0.206632	1.7406	10.5865	1.58602	0.119638	0.274945
HSPG2	12.4839	11.8951	11.2473	0.588747	-0.160182	1.33768	12.0926	1.5827	0.120394	0.274993
MT3	3.5465	2.37863	3.50047	1.16787	-0.31778	2.65353	3.25182	1.58266	0.120402	0.274993
MFAP4	10.0263	8.64028	7.33791	1.386	-0.384684	3.15668	9.1498	1.57591	0.121951	0.277093
RAMP2	7.95179	7.21608	7.50741	0.735707	-0.204973	1.67639	7.68307	1.57461	0.122252	0.277093
HK3	4.1811	3.31733	3.05373	0.863779	-0.241241	1.9688	3.74448	1.57377	0.122445	0.277093
GPX1	11.2315	10.7376	10.5118	0.49393	-0.139706	1.12757	10.9669	1.5694	0.123459	0.277698
ERBB2IP	10.7247	10.4567	10.4954	0.267955	-0.0757934	0.611702	10.6133	1.56939	0.123463	0.277698
NID2	9.82366	9.10472	8.37078	0.718947	-0.207272	1.64517	9.35735	1.56276	0.125015	0.280336
SSTR2	7.20173	5.89996	6.0383	1.30177	-0.380291	2.98384	6.65083	1.55812	0.126109	0.281078
VAMP8	8.38498	8.88607	8.77416	-0.501085	-1.14881	0.146644	8.58531	-1.5575	0.126258	0.281078
SLC35A3	8.25619	7.69984	8.12302	0.556346	-0.163267	1.27596	8.09356	1.55652	0.126489	0.281078
NPR1	5.47449	4.45673	4.55636	1.01776	-0.300583	2.3361	5.04208	1.55427	0.127025	0.281078
ADRA2B	2.33394	1.54577	2.3204	0.78816	-0.233617	1.80994	2.13857	1.55299	0.127331	0.281078
PPL	7.35425	8.31892	8.17422	-0.964665	-2.21702	0.287694	7.75405	-1.5508	0.127853	0.281078
STAB1	9.29492	8.57847	8.59233	0.716449	-0.214046	1.64694	8.97927	1.55017	0.128005	0.281078
CKMT1A	6.71928	7.70424	8.09012	-0.984961	-2.2681	0.298178	7.23421	-1.54545	0.129142	0.282682
PKNOX1	4.99096	5.72575	5.37546	-0.734793	-1.69295	0.22336	5.24747	-1.54397	0.129499	0.282682
PROM1	3.30084	2.19992	3.02342	1.10092	-0.3422	2.54403	2.97624	1.5359	0.131465	0.284965
NCL	9.8956	9.56238	9.72772	0.333216	-0.103794	0.770225	9.78057	1.53512	0.131654	0.284965
CXCL10	9.03059	7.78143	7.59137	1.24916	-0.389301	2.88763	8.4374	1.53494	0.1317	0.284965
COL6A2	12.7018	12.0249	11.3698	0.676899	-0.214412	1.56821	12.2699	1.52899	0.133167	0.287299
SHB	5.53597	6.27972	5.93052	-0.743747	-1.7245	0.237001	5.79669	-1.52678	0.133714	0.28764
CEP170	9.0618	8.76773	8.18951	0.294063	-0.096093	0.68422	8.81546	1.51744	0.13605	0.288015
TCF4	10.9265	10.3864	9.77924	0.540084	-0.176499	1.25667	10.565	1.51741	0.136056	0.288015
DPYSL3	10.9665	10.3164	9.63412	0.650096	-0.212481	1.51267	10.5411	1.51736	0.13607	0.288015
PTEN	10.5614	10.2301	10.294	0.331317	-0.108355	0.770989	10.4269	1.51713	0.136127	0.288015
KRT14	13.1414	14.1409	13.6297	-0.999526	-2.32623	0.327179	13.4834	-1.5168	0.13621	0.288015
MAPKAPK3	6.53125	6.91701	6.64644	-0.385754	-0.897795	0.126288	6.64859	-1.51675	0.136224	0.288015
FBP1	6.71554	5.78089	5.64796	0.934654	-0.310216	2.17952	6.27355	1.5116	0.137528	0.289944
FSTL1	13.1096	12.5387	11.7494	0.570871	-0.197345	1.33909	12.698	1.49611	0.141506	0.297484
GLYR1	8.39631	7.82272	8.026	0.573587	-0.200234	1.34741	8.18204	1.49234	0.142488	0.298701
RAC1	11.1708	11.595	11.8875	-0.424103	-1.00568	0.157475	11.4179	-1.46816	0.148918	0.311297
MMP17	6.45602	7.36118	7.02557	-0.905163	-2.14932	0.338998	6.79119	-1.46474	0.149845	0.311912
ADD1	9.44896	8.95393	8.77015	0.495037	-0.185757	1.17583	9.19219	1.46397	0.150055	0.311912
SACS	6.99729	6.31498	5.19186	0.682305	-0.261225	1.62584	6.46942	1.4559	0.152262	0.315613
FUT3	2.38463	3.49194	3.70923	-1.10731	-2.6438	0.429186	2.92023	-1.45093	0.153636	0.317571
CLDN7	7.04783	6.06685	5.70756	0.980979	-0.394115	2.35607	6.53998	1.43627	0.157742	0.32503
ECM1	8.74211	9.44919	8.77444	-0.707084	-1.69917	0.285004	8.92142	-1.43493	0.158123	0.32503
ADAMTS1	9.94399	9.10781	7.67241	0.836181	-0.353738	2.0261	9.28528	1.41479	0.163914	0.336001
HK2	9.38642	10.0817	9.91563	-0.695302	-1.68585	0.295249	9.66222	-1.41321	0.164376	0.336018
BAD	8.00396	8.71433	8.59927	-0.710371	-1.72549	0.304748	8.29667	-1.40889	0.165642	0.337672
TEK	4.21088	3.35227	4.20357	0.858607	-0.377143	2.09436	3.99954	1.39885	0.168613	0.342785
DICER1	9.85921	9.56361	9.41596	0.295601	-0.130839	0.722041	9.6983	1.39559	0.169589	0.343825
PDK1	7.15643	7.73671	7.72789	-0.580282	-1.4259	0.265338	7.41257	-1.38157	0.173827	0.351454
KRAS	9.46309	9.12686	9.2843	0.336223	-0.155994	0.828441	9.34514	1.37524	0.175767	0.353947
MEG3	8.91304	8.19581	7.25055	0.717226	-0.333386	1.76784	8.40522	1.37443	0.176017	0.353947
PDCD10	10.3777	10.082	10.2386	0.295732	-0.142886	0.73435	10.2776	1.35744	0.181313	0.363609
TCF3	7.4358	8.22012	7.69554	-0.784323	-1.95067	0.382025	7.67947	-1.35387	0.182443	0.364144
TBX4	1.9791	1.32475	1.03226	0.65435	-0.318993	1.62769	1.62978	1.35348	0.182564	0.364144
ADAM8	6.60817	5.9269	5.89031	0.681269	-0.334263	1.6968	6.29807	1.35062	0.183472	0.364972
CDKN2A	5.47416	4.47717	6.67568	0.996994	-0.492384	2.48637	5.47076	1.34771	0.184401	0.365836
MYLK	10.5796	9.88879	9.0932	0.690816	-0.346775	1.72841	10.1135	1.34043	0.186737	0.369479
PIK3R1	8.91125	8.35989	8.04938	0.551361	-0.278601	1.38132	8.6041	1.33748	0.187691	0.370377
FREM1	4.56473	3.70975	3.46724	0.854974	-0.43603	2.14598	4.13624	1.33332	0.189041	0.370505
GIMAP6	7.22597	6.68546	6.35352	0.540511	-0.275726	1.35675	6.91936	1.33321	0.189078	0.370505
PIK3R5	6.98942	6.34888	6.14603	0.640539	-0.327963	1.60904	6.66417	1.33154	0.189622	0.370505
FBLN5	9.28553	8.7002	7.95487	0.585334	-0.299977	1.47065	8.87632	1.33112	0.189758	0.370505
EGLN3	8.42679	9.23737	7.7013	-0.810573	-2.04157	0.420424	8.47984	-1.3257	0.191535	0.372531
ELK3	8.98643	8.5261	8.07443	0.460338	-0.239196	1.15987	8.69151	1.32488	0.191803	0.372531
MMP3	9.26846	10.386	8.08875	-1.11751	-2.82669	0.591672	9.30569	-1.31635	0.194626	0.377025
TNFSF12	9.31907	8.7894	8.33217	0.529671	-0.285967	1.34531	8.99222	1.30743	0.197613	0.380793
ROCK1	10.7877	10.3883	10.3165	0.399416	-0.216942	1.01577	10.5958	1.30467	0.198543	0.380793
PRKCB	6.75737	5.95012	5.60544	0.807249	-0.439316	2.05381	6.32966	1.30377	0.198847	0.380793
SPINK5	4.53404	5.83611	6.51591	-1.30208	-3.31306	0.708908	5.2487	-1.30358	0.198913	0.380793
CD46	10.256	9.94012	9.92125	0.315901	-0.172247	0.804048	10.1118	1.30289	0.199145	0.380793
APOE	10.3838	9.62028	10.1093	0.76356	-0.424749	1.95187	10.1423	1.29367	0.202286	0.383451
CLEC3B	6.20793	5.17976	4.17079	1.02817	-0.571969	2.62831	5.54917	1.29365	0.202293	0.383451
ADM2	4.84308	3.86232	5.32683	0.980756	-0.545942	2.50745	4.70009	1.29335	0.202395	0.383451
MCAM	9.49642	9.0111	8.66802	0.485322	-0.270951	1.24159	9.21211	1.29199	0.202861	0.383451
PLA2G3	2.59543	3.63879	3.11302	-1.04336	-2.67018	0.583466	2.95399	-1.29122	0.203125	0.383451
PTTG1	9.43548	9.87107	10.1016	-0.435591	-1.122	0.250814	9.67519	-1.27764	0.207836	0.391345
CD36	6.8726	5.9247	6.13626	0.947896	-0.552878	2.44867	6.49362	1.27161	0.209951	0.394324
SOX2	2.80912	1.85735	2.38149	0.951776	-0.563174	2.46673	2.49094	1.26487	0.212336	0.397181
TOM1L1	6.88076	6.04541	7.44134	0.835346	-0.4949	2.16559	6.78868	1.26428	0.212545	0.397181
ENPEP	5.67473	5.14829	5.18829	0.526437	-0.318256	1.37113	5.44875	1.25475	0.215955	0.402536
ZEB2	7.9745	7.3991	6.87177	0.575398	-0.349927	1.50072	7.6133	1.25194	0.216968	0.403408
AEBP1	11.8508	11.2518	10.4006	0.598959	-0.366149	1.56407	11.4143	1.24948	0.217856	0.403734
PCOLCE	10.4907	9.80001	8.83061	0.690735	-0.423183	1.80465	9.98987	1.24844	0.218235	0.403734
CD82	8.39501	8.88809	8.93676	-0.493076	-1.29466	0.308512	8.62389	-1.23843	0.221886	0.409465
PNPLA6	9.18065	8.79922	8.36436	0.38143	-0.24024	1.0031	8.92415	1.23528	0.223046	0.410583
PIK3CA	7.65583	7.39432	7.06485	0.261518	-0.167925	0.69096	7.47371	1.22604	0.226469	0.41585
SP1	9.15371	9.52532	9.6691	-0.371607	-0.983801	0.240587	9.34763	-1.22209	0.227944	0.416685
ILK	8.57961	8.18836	7.93485	0.39125	-0.254129	1.03663	8.35502	1.22053	0.22853	0.416685
SYK	8.18921	7.83238	7.68306	0.356827	-0.231878	0.945532	8.00076	1.22031	0.228613	0.416685
NOTCH1	8.19501	7.77199	7.60766	0.42302	-0.282967	1.12901	7.97413	1.20635	0.233896	0.424445
CLIC4	11.7386	11.3797	11.0247	0.358968	-0.24028	0.958217	11.5081	1.20603	0.234018	0.424445
ITGB4	12.2233	12.7128	12.4727	-0.489465	-1.31218	0.333248	12.3929	-1.1978	0.237178	0.42912
VEGFB	9.80142	9.4681	9.72325	0.333323	-0.227641	0.894287	9.70431	1.1963	0.237756	0.42912
COL5A1	13.2653	12.7678	12.2044	0.49753	-0.341363	1.33642	12.9315	1.19405	0.238626	0.429643
SPDEF	3.57687	2.89252	3.44623	0.684348	-0.471952	1.84065	3.38345	1.19156	0.239592	0.429998
CXCL12	8.22951	7.14364	6.18673	1.08586	-0.750413	2.92214	7.55552	1.19055	0.239985	0.429998
MAP3K7	8.75995	8.55491	8.46337	0.20504	-0.142137	0.552217	8.65052	1.18904	0.24057	0.430004
SH3YL1	6.14706	6.89202	6.36286	-0.744966	-2.01597	0.526035	6.37232	-1.18005	0.244093	0.43525
PRKCZ	6.05064	6.59709	6.60753	-0.546452	-1.48654	0.393639	6.29559	-1.17028	0.247959	0.441081
TMPRSS4	4.18302	5.12523	5.67908	-0.94221	-2.56593	0.681507	4.71255	-1.16828	0.248758	0.441149
HPSE	6.42912	6.90204	7.4142	-0.472923	-1.28871	0.342866	6.74174	-1.16714	0.249215	0.441149
NF1	9.90832	9.65847	9.69639	0.249853	-0.181912	0.681617	9.80486	1.16505	0.250048	0.441149
MMP13	8.1316	6.87442	5.30373	1.25719	-0.917993	3.43236	7.25872	1.16363	0.25062	0.441149
PLXDC1	7.76231	7.16045	6.54879	0.601859	-0.440846	1.64456	7.37249	1.1621	0.251235	0.441149
AAMP	9.95597	9.62028	9.67665	0.335688	-0.246306	0.917682	9.81805	1.16125	0.251574	0.441149
PIK3R2	9.40118	9.93279	9.69592	-0.531611	-1.45617	0.392946	9.59008	-1.15763	0.253035	0.442662
NME4	8.54602	8.86953	8.93686	-0.323513	-0.88758	0.240554	8.70327	-1.1547	0.25422	0.443687
TYMP	10.4914	11.1042	10.8048	-0.612746	-1.70476	0.479272	10.7039	-1.12969	0.264506	0.459581
ARAP2	7.59595	8.04573	8.03133	-0.449784	-1.25148	0.351915	7.79297	-1.12954	0.26457	0.459581
TIMP4	3.08268	2.17981	1.89868	0.902872	-0.71221	2.51795	2.62518	1.12549	0.266264	0.460867
RORA	8.24856	8.67321	8.63788	-0.424658	-1.18477	0.335451	8.43023	-1.12479	0.266556	0.460867
DST	11.3722	11.8727	11.2448	-0.500519	-1.4025	0.401462	11.4691	-1.1172	0.269752	0.463595
TJP3	1.83558	1.08873	2.24865	0.746849	-0.599887	2.09359	1.73563	1.1165	0.270049	0.463595
ECM2	6.72069	5.93394	5.78755	0.786749	-0.632868	2.20637	6.34174	1.11577	0.270359	0.463595
LOXL2	7.52028	6.94103	5.30387	0.579254	-0.46754	1.62605	6.9354	1.11408	0.271075	0.463595
TNXB	6.19183	5.24204	4.25966	0.94979	-0.767308	2.66689	5.57323	1.11363	0.271266	0.463595
NDRG1	11.9811	12.4834	12.1544	-0.502343	-1.4131	0.408416	12.1385	-1.11047	0.272611	0.464583
SMURF1	8.71817	9.07528	8.82752	-0.357113	-1.00524	0.291009	8.82734	-1.10932	0.273099	0.464583
COL6A1	12.7507	12.2816	11.7012	0.469118	-0.385817	1.32405	12.4261	1.10474	0.275062	0.466849
TWIST2	7.88616	8.3803	7.26247	-0.494136	-1.39678	0.408511	7.88221	-1.10214	0.276176	0.467666
FBN1	9.32595	8.74757	7.89118	0.578381	-0.491226	1.64799	8.89761	1.08868	0.28201	0.476455
IL13RA2	2.16306	1.56481	2.37278	0.598254	-0.520303	1.71681	2.05876	1.0768	0.287225	0.483296
INHBA	9.09379	8.47031	7.4629	0.62348	-0.542587	1.78955	8.6152	1.07649	0.287365	0.483296
TDGF1	2.53525	1.85131	1.07484	0.683934	-0.599141	1.96701	2.07598	1.07318	0.288831	0.483658
CAMP	2.80945	2.15589	2.28225	0.653561	-0.573117	1.88024	2.54425	1.07267	0.289058	0.483658
OCLN	3.61167	4.33433	5.16744	-0.722661	-2.08041	0.635089	4.09948	-1.07158	0.289541	0.483658
CCR3	5.10988	4.22494	5.26972	0.884935	-0.785723	2.55559	4.92553	1.06643	0.291836	0.486393
CXCL11	7.59724	6.58704	5.47004	1.01021	-0.905256	2.92567	6.92486	1.06181	0.293908	0.488348
ANXA2P2	14.3616	14.839	14.6356	-0.477398	-1.38438	0.429586	14.5331	-1.05972	0.294847	0.488348
ZEB1	8.78762	8.40064	7.73928	0.386984	-0.348445	1.12241	8.48336	1.0594	0.294988	0.488348
TNFRSF12A	8.35913	8.8463	7.94469	-0.487174	-1.42036	0.446013	8.39533	-1.05105	0.298766	0.493497
HOXA5	3.88746	3.12738	4.33321	0.760079	-0.707473	2.22763	3.79081	1.04274	0.302561	0.498652
BAI3	6.93365	5.95746	5.79866	0.976186	-0.912335	2.86471	6.46803	1.04069	0.303501	0.498692
GATA4	2.1407	1.51779	1.30436	0.622904	-0.58325	1.82906	1.82116	1.03975	0.303933	0.498692
KRT1	4.30532	5.68209	6.57635	-1.37677	-4.05669	1.30316	5.09607	-1.0343	0.306443	0.501699
RBM47	6.83229	6.3969	6.07389	0.435385	-0.414157	1.28493	6.57418	1.0318	0.307598	0.502479
GDF6	3.9222	3.25097	2.61365	0.671223	-0.64491	1.98735	3.49641	1.02678	0.309935	0.50518
SYNE1	7.45745	6.97545	6.31483	0.481997	-0.470882	1.43488	7.11111	1.01839	0.313857	0.509412
MISP	4.91059	4.01536	2.95578	0.895227	-0.876823	2.66728	4.30079	1.01711	0.314462	0.509412
MMP9	10.054	9.43425	9.14719	0.61976	-0.609506	1.84903	9.72115	1.01505	0.315431	0.509412
TNFRSF1A	10.5258	10.2805	10.1443	0.245296	-0.241935	0.732527	10.3895	1.01359	0.316118	0.509412
CCR2	6.54672	5.99836	6.04011	0.54836	-0.542178	1.6389	6.31135	1.01236	0.316702	0.509412
FMOD	11.0756	10.6861	10.0725	0.389566	-0.386103	1.16524	10.7798	1.01115	0.317276	0.509412
HUNK	5.13749	4.39108	3.94132	0.746407	-0.740003	2.23282	4.7158	1.01099	0.31735	0.509412
PLAUR	9.18158	8.73536	8.09202	0.446224	-0.445092	1.33754	8.85459	1.00793	0.318801	0.510633
PDPN	10.5277	10.0603	10.0114	0.467398	-0.469668	1.40446	10.3102	1.00421	0.320568	0.512355
ITGB1BP1	5.92824	5.14933	5.10465	0.778913	-0.786478	2.3443	5.57312	1.00179	0.321727	0.512412
SMAD5	7.95166	7.46577	7.6187	0.485887	-0.491675	1.46345	7.76629	1.00069	0.32225	0.512412
BMPR2	9.62884	9.40521	9.07678	0.223633	-0.227047	0.674313	9.46376	0.999025	0.323048	0.512412
WNT5A	8.36308	8.74245	8.15859	-0.379364	-1.1444	0.385676	8.41492	-0.998346	0.323373	0.512412
CD34	8.2038	7.79449	7.74552	0.409304	-0.418025	1.23663	8.01209	0.99604	0.32448	0.513067
ADAMTS12	7.89904	7.36421	6.56541	0.534824	-0.547944	1.61759	7.50158	0.994453	0.325244	0.513177
SELE	5.28391	4.57518	3.59325	0.708729	-0.737271	2.15473	4.77254	0.986782	0.32895	0.517922
MAP2K1	8.98487	8.7392	9.01145	0.245673	-0.257681	0.749026	8.93013	0.982637	0.330965	0.519987
HMOX1	8.58746	8.14202	7.93216	0.445442	-0.469449	1.36033	8.34751	0.980236	0.332135	0.52059
PPP3R1	11.4754	11.7752	11.7315	-0.299807	-0.916973	0.31736	11.5999	-0.978021	0.333218	0.52059
MAPK3	9.44071	9.1969	9.14824	0.243806	-0.259046	0.746657	9.32262	0.976142	0.334138	0.52059
CGN	3.27052	4.02264	4.22884	-0.75212	-2.30346	0.799215	3.64604	-0.976091	0.334163	0.52059
PIK3CD	7.8412	8.15705	7.63439	-0.315852	-0.969403	0.337699	7.87704	-0.973001	0.33568	0.521855
TACSTD2	12.3088	12.8496	12.4258	-0.540864	-1.66447	0.582743	12.4644	-0.969131	0.337586	0.523718
CFP	3.06542	2.42087	2.36202	0.644549	-0.698246	1.98735	2.76718	0.966396	0.338937	0.524182
IL15	6.50186	6.14698	6.34939	0.35488	-0.385008	1.09477	6.38462	0.965661	0.339301	0.524182
GREM1	8.56725	9.24899	8.16065	-0.681745	-2.10887	0.745377	8.65258	-0.961767	0.341233	0.525253
EGFR	11.1394	10.8236	11.149	0.315797	-0.345958	0.977552	11.0642	0.960771	0.341728	0.525253
CD2AP	9.02206	9.29336	9.23673	-0.271298	-0.840277	0.297681	9.13131	-0.959975	0.342124	0.525253
NFKB1	7.15593	6.83613	6.43601	0.319804	-0.354117	0.993725	6.93377	0.955397	0.344408	0.526375
ADAM17	10.1355	9.86482	10.0623	0.270682	-0.299823	0.841188	10.0547	0.955233	0.34449	0.526375
LLGL2	6.02397	6.37653	6.86618	-0.352559	-1.09641	0.39129	6.27859	-0.954237	0.344989	0.526375
HDAC5	9.01816	8.63597	8.83838	0.382196	-0.426025	1.19042	8.88878	0.952062	0.346079	0.526806
FXYD6	8.49352	8.06741	7.6483	0.426115	-0.478183	1.33041	8.22032	0.94869	0.347773	0.526806
HSP90B1	10.0054	9.74182	9.62705	0.263584	-0.296031	0.8232	9.8653	0.948285	0.347977	0.526806
HAS1	4.32159	3.59108	3.06783	0.730512	-0.822426	2.28345	3.89227	0.94707	0.348589	0.526806
TNF	6.15599	6.851	5.29715	-0.69501	-2.17323	0.783207	6.15412	-0.94659	0.348831	0.526806
PLA2G2D	2.53046	1.965	2.26711	0.565461	-0.64168	1.7726	2.33956	0.943091	0.350598	0.528396
PDGFA	7.53295	7.17281	6.69521	0.360143	-0.410949	1.13124	7.27737	0.940326	0.351999	0.529429
RHOA	12.1747	12.4865	12.1921	-0.311775	-0.984028	0.360477	12.2544	-0.933724	0.355358	0.531368
IL11	6.94647	7.63663	6.35372	-0.690164	-2.17887	0.798542	6.99662	-0.933367	0.355541	0.531368
VWA1	2.68064	3.27081	1.45771	-0.590176	-1.86434	0.683987	2.58032	-0.932536	0.355965	0.531368
PGK1	12.2642	12.6067	12.5549	-0.342498	-1.08224	0.397242	12.406	-0.932155	0.35616	0.531368
BMP4	6.0365	5.48847	3.70673	0.548028	-0.641705	1.73776	5.43658	0.92739	0.358601	0.533932
CCL8	4.02239	4.59216	3.61419	-0.569775	-1.81846	0.678904	4.08003	-0.918675	0.363094	0.539537
CHD4	9.73339	9.52327	9.44858	0.210115	-0.256078	0.676309	9.62507	0.907403	0.368958	0.547152
BGN	12.4836	11.9324	11.1083	0.5512	-0.685506	1.78791	12.0738	0.897329	0.374251	0.553891
CXCR2	6.22147	5.57052	5.67901	0.650949	-0.814983	2.11688	5.95385	0.89401	0.376005	0.555377
COL4A2	11.272	10.8204	10.4354	0.451522	-0.579396	1.48244	10.9943	0.881787	0.382511	0.56386
TWIST1	8.59986	8.11657	7.20625	0.483289	-0.62637	1.59295	8.203	0.876853	0.385157	0.566428
IGFBP4	12.7893	12.3778	11.6708	0.411449	-0.534639	1.35754	12.465	0.875575	0.385844	0.566428
RTN4	11.5944	11.3729	11.5566	0.221475	-0.288547	0.731497	11.5327	0.874267	0.386549	0.566428
DAG1	8.07034	7.80094	7.58011	0.269392	-0.354335	0.893118	7.90644	0.869559	0.38909	0.569025
STAT1	11.5417	11.2495	10.9245	0.29227	-0.388568	0.973109	11.3468	0.864271	0.391957	0.572087
SCNN1A	4.83688	5.59037	5.73797	-0.753493	-2.52123	1.01425	5.20128	-0.858163	0.395285	0.575809
TNFSF13	8.69504	8.1608	7.88483	0.534236	-0.721841	1.79031	8.40241	0.8563	0.396304	0.576159
ITGA2	8.67097	8.31712	8.43178	0.353856	-0.480649	1.18836	8.53664	0.853703	0.397726	0.577093
EPHB3	7.79099	8.22726	8.09991	-0.43627	-1.47301	0.600466	7.95941	-0.847221	0.401291	0.581126
PTRF	8.07107	7.5859	6.8593	0.485167	-0.675931	1.64626	7.71012	0.841262	0.404586	0.584753
PTK2	8.10627	8.32558	8.19153	-0.219309	-0.745227	0.30661	8.17693	-0.83955	0.405535	0.584983
CXCR3	5.90718	5.43539	5.76881	0.471788	-0.675471	1.61905	5.76418	0.827932	0.412016	0.593175
CLEC2B	11.2008	10.8441	10.7573	0.356663	-0.516997	1.23032	11.0249	0.821911	0.415399	0.596884
RAF1	8.84364	9.01483	8.70268	-0.171183	-0.593239	0.250872	8.8573	-0.816585	0.418406	0.60004
SLPI	8.47306	9.43748	10.463	-0.964416	-3.35928	1.43044	9.10679	-0.810762	0.421709	0.602974
ANGPT1	4.5519	3.99419	2.2589	0.557715	-0.828338	1.94377	3.95697	0.810105	0.422082	0.602974
SOD1	8.03845	8.27499	7.83786	-0.236539	-0.828238	0.35516	8.05615	-0.804842	0.425082	0.606091
EMP3	9.2629	9.02889	8.36642	0.234009	-0.355016	0.823035	9.0264	0.79985	0.42794	0.608991
LAMA5	9.64002	9.97961	9.8733	-0.339594	-1.19828	0.519089	9.76968	-0.796226	0.430021	0.610779
VPS13A	8.48921	8.20633	8.49647	0.282884	-0.440185	1.00595	8.42151	0.787658	0.434967	0.61662
ROBO4	5.63785	5.23526	4.98456	0.402582	-0.633709	1.43887	5.40878	0.782135	0.438173	0.619189
KDM1A	9.07593	9.24619	9.127	-0.170255	-0.609213	0.268703	9.12777	-0.780882	0.438902	0.619189
CDC42	11.4649	11.2812	11.1503	0.183717	-0.290354	0.657787	11.3571	0.780217	0.43929	0.619189
PPP2CB	10.848	10.6834	10.8388	0.164684	-0.261966	0.591334	10.8059	0.777121	0.441095	0.620552
KDR	6.13502	6.50395	6.35695	-0.368933	-1.33162	0.593755	6.26959	-0.771562	0.444349	0.623944
SPINT1	8.84544	9.1402	9.31845	-0.294759	-1.06647	0.476956	9.0121	-0.768988	0.44586	0.62488
SMURF2	8.86996	8.68897	8.578	0.180984	-0.299747	0.661714	8.76732	0.757961	0.452369	0.632804
IL1A	7.05984	6.34939	5.44212	0.710443	-1.18585	2.60673	6.56263	0.754282	0.454553	0.634659
TCEB1	11.1652	11.4046	11.4881	-0.239423	-0.882341	0.403494	11.2883	-0.749757	0.457247	0.637218
ISLR	9.88626	9.48665	8.47882	0.399605	-0.677923	1.47713	9.50709	0.746641	0.459108	0.637461
COL6A3	12.7781	12.4012	11.3729	0.376815	-0.63979	1.39342	12.4049	0.746251	0.459341	0.637461
MTDH	9.63486	9.84192	9.62909	-0.207056	-0.766503	0.352391	9.68432	-0.74514	0.460006	0.637461
SOX17	7.34635	6.76536	6.82716	0.58099	-1.01412	2.1761	7.1005	0.733311	0.467117	0.646106
UBA52	12.4659	12.2933	12.3416	0.172575	-0.302324	0.647474	12.3988	0.73162	0.468139	0.646312
FBN2	5.98813	5.44597	4.77384	0.542159	-0.960386	2.0447	5.61274	0.726455	0.471268	0.649325
PTK2B	8.05845	7.80856	7.91534	0.249888	-0.443926	0.943703	7.96874	0.725123	0.472077	0.649325
TGFBI	13.0255	12.6508	11.9587	0.374735	-0.670493	1.41996	12.7206	0.721808	0.474093	0.650888
TP53	8.77754	8.54921	8.88313	0.228333	-0.411587	0.868254	8.74284	0.718377	0.476185	0.65255
F3	10.8803	10.5478	9.70287	0.332558	-0.604557	1.26967	10.5636	0.71447	0.478574	0.654611
NF2	8.7334	8.56413	8.54832	0.169273	-0.31487	0.653417	8.65501	0.70392	0.485057	0.662255
AGRN	10.0849	10.5469	9.87548	-0.461987	-1.79096	0.866987	10.156	-0.699878	0.487554	0.663892
ENO2	8.15801	7.86832	7.81017	0.289693	-0.544816	1.1242	8.01763	0.698903	0.488158	0.663892
IL18	7.72747	8.09487	8.78526	-0.367406	-1.42771	0.6929	8.02884	-0.697628	0.488948	0.663892
PPP2R1A	10.9143	10.7613	10.7897	0.153003	-0.291013	0.597018	10.852	0.693762	0.491346	0.665927
MET	8.4706	8.71049	8.41805	-0.239889	-0.943445	0.463666	8.51873	-0.68647	0.495888	0.670854
DLL4	5.75637	5.43858	4.80338	0.31779	-0.617282	1.25286	5.48809	0.684233	0.497287	0.671518
HOXB13	2.7992	2.31842	3.47534	0.48078	-0.942711	1.90427	2.8169	0.679988	0.499946	0.673435
LAMC2	11.1638	11.565	10.6544	-0.401224	-1.59078	0.788335	11.16	-0.679062	0.500526	0.673435
CSPG4	9.01359	9.40787	9.24284	-0.394283	-1.5735	0.784932	9.15582	-0.673169	0.504233	0.677141
MTA1	9.55499	9.69355	9.54235	-0.138559	-0.553817	0.276699	9.58634	-0.671778	0.50511	0.677141
LAMA1	4.65112	4.22622	3.77517	0.4249	-0.856233	1.70603	4.37207	0.667731	0.507666	0.679205
FASLG	3.53267	3.05296	3.7676	0.479711	-0.969494	1.92892	3.46239	0.666436	0.508486	0.679205
TIMP2	12.1082	11.8317	10.9364	0.276527	-0.562753	1.11581	11.8063	0.663345	0.510445	0.680594
WNT5B	6.61662	6.28442	5.91467	0.332202	-0.694159	1.35856	6.39503	0.651645	0.517897	0.688518
OVOL2	6.6347	6.94388	7.22606	-0.309182	-1.26523	0.646866	6.82855	-0.651094	0.51825	0.688518
PPP1R16B	5.93079	5.51856	5.31113	0.412225	-0.871237	1.69569	5.70609	0.646636	0.521105	0.691071
SH2D3A	6.99532	7.2589	7.22056	-0.263574	-1.09223	0.565084	7.1048	-0.640377	0.525128	0.695161
COL1A2	13.574	13.162	12.3242	0.411972	-0.886437	1.71038	13.2233	0.638801	0.526144	0.695262
VEGFC	8.39525	8.03222	7.50301	0.363032	-0.78491	1.51097	8.12806	0.636699	0.527501	0.695812
ID2	8.56777	8.26913	7.59443	0.298643	-0.654715	1.252	8.3001	0.630675	0.531397	0.699705
CXCL13	8.52703	8.04347	7.84665	0.48356	-1.06761	2.03473	8.27275	0.627623	0.533378	0.700084
KRIT1	8.0908	7.85142	7.99838	0.239386	-0.528897	1.00767	8.0138	0.627315	0.533577	0.700084
RRAS	7.98289	7.80738	7.41199	0.175516	-0.392232	0.743264	7.82581	0.6224	0.536775	0.703033
PRSS22	7.43103	7.84745	7.35637	-0.416425	-1.76773	0.934876	7.51789	-0.620432	0.538058	0.703468
SRF	10.0407	10.2189	10.0391	-0.17818	-0.757809	0.401448	10.0839	-0.618898	0.539059	0.703534
ST14	9.1732	9.40091	9.88699	-0.227703	-0.974359	0.518952	9.37162	-0.613985	0.542272	0.704782
S1PR1	8.15499	7.79084	8.24389	0.364151	-0.835508	1.56381	8.08376	0.611129	0.544145	0.704782
CCL5	10.0877	9.71064	9.57364	0.377097	-0.865326	1.61952	9.89274	0.611072	0.544182	0.704782
SH2B3	8.28338	8.07283	7.63166	0.210559	-0.483822	0.90494	8.10157	0.6105	0.544558	0.704782
FRAS1	4.75994	4.37912	4.31388	0.380827	-0.877809	1.63946	4.57764	0.609167	0.545433	0.704782
MTBP	6.47808	6.24009	6.2218	0.237991	-0.549156	1.02514	6.36865	0.608715	0.54573	0.704782
SLC44A4	1.35342	1.0398	1.22077	0.313623	-0.733306	1.36055	1.25023	0.603114	0.549417	0.70732
PKM	12.3908	12.5761	12.7958	-0.185313	-0.804218	0.433591	12.5171	-0.602827	0.549607	0.70732
SRPK2	9.55014	9.71955	9.79741	-0.169419	-0.737961	0.399122	9.641	-0.599942	0.551511	0.708538
ANGPTL4	6.33611	5.85982	5.75377	0.476288	-1.1334	2.08597	6.10321	0.595715	0.554307	0.710897
EGFL7	9.23404	9.61497	9.42144	-0.380923	-1.6779	0.916056	9.36464	-0.591307	0.557231	0.71341
SNRPF	9.62536	9.4608	9.59245	0.164563	-0.398637	0.727762	9.57855	0.588272	0.559249	0.714597
BMPR1A	9.34378	9.17908	9.03646	0.164698	-0.400693	0.730089	9.24206	0.586473	0.560446	0.714597
CDH13	9.11976	8.85018	8.98511	0.269575	-0.657294	1.19644	9.02693	0.585559	0.561056	0.714597
DLC1	9.01196	8.50539	7.64379	0.50657	-1.24051	2.25365	8.61449	0.583761	0.562254	0.714626
TMEM30B	9.69519	9.50581	9.56942	0.189385	-0.466639	0.845409	9.62374	0.581213	0.563956	0.714626
NFAT5	6.98022	7.18173	6.4432	-0.201514	-0.89959	0.496561	6.92207	-0.581183	0.563975	0.714626
CEP295	6.21545	6.43872	6.41627	-0.223268	-0.998718	0.552183	6.31019	-0.57967	0.564987	0.714684
SRC	8.88785	9.02552	8.91382	-0.137663	-0.619998	0.344672	8.9267	-0.574617	0.568371	0.717216
EPAS1	9.72282	9.53314	9.48157	0.189677	-0.47586	0.855213	9.6282	0.573788	0.568927	0.717216
HOXA7	3.08948	3.4626	4.14868	-0.373117	-1.68636	0.940123	3.39253	-0.572019	0.570115	0.717492
TCEB2	6.28216	6.48552	6.65613	-0.203361	-0.926918	0.520197	6.40666	-0.565852	0.574265	0.720628
CASP8	8.11652	8.39132	8.12219	-0.274794	-1.25459	0.704999	8.18483	-0.564654	0.575073	0.720628
B3GNT3	6.01781	6.46298	4.85259	-0.445168	-2.03764	1.1473	5.89359	-0.562811	0.576317	0.720628
TMC6	8.63263	8.79393	8.5667	-0.161304	-0.739479	0.41687	8.65887	-0.561689	0.577075	0.720628
AHNAK	11.937	12.1316	11.947	-0.194593	-0.892822	0.503637	11.9866	-0.561096	0.577476	0.720628
EIF2AK3	7.45576	7.64852	7.31498	-0.192756	-0.889805	0.504293	7.47472	-0.556742	0.580423	0.723085
APC	7.00886	7.13172	7.21944	-0.12286	-0.568868	0.323147	7.08101	-0.554598	0.581876	0.723678
CMA1	4.57287	4.10207	2.73101	0.470803	-1.27689	2.21849	4.08941	0.542355	0.590211	0.730839
CTNND1	10.3849	10.5958	10.6187	-0.210856	-0.993684	0.571971	10.4832	-0.542287	0.590258	0.730839
ITGA6	11.8221	12.0855	11.6046	-0.26348	-1.24258	0.715617	11.843	-0.54179	0.590597	0.730839
AP1M2	7.04086	7.27818	7.65904	-0.237322	-1.12848	0.65384	7.22251	-0.536155	0.594454	0.734384
HDHD3	7.58184	7.45468	7.84632	0.127166	-0.356703	0.611036	7.60365	0.529119	0.599286	0.739119
ITGA9	4.81671	4.53618	4.08236	0.280537	-0.802147	1.36322	4.60127	0.521672	0.60442	0.744211
SNAI2	11.2174	11.0566	10.8283	0.160892	-0.463272	0.785056	11.1003	0.518973	0.606286	0.745268
ARHGDIB	11.5415	11.3135	11.4645	0.227984	-0.683406	1.13937	11.4703	0.503626	0.616945	0.756806
SERINC5	9.31486	9.18531	9.28917	0.129547	-0.389473	0.648568	9.27806	0.50252	0.617717	0.756806
BRMS1	8.25715	8.38146	8.71297	-0.124316	-0.628207	0.379575	8.3787	-0.496705	0.62178	0.759943
ANPEP	7.62517	7.81656	6.88485	-0.191388	-0.968375	0.5856	7.52389	-0.495917	0.622332	0.759943
VWA2	3.96818	4.40998	3.72605	-0.441805	-2.24864	1.36503	4.02775	-0.492291	0.624873	0.761789
EP300	9.00856	9.13041	8.90794	-0.121853	-0.626176	0.38247	9.01822	-0.486449	0.628976	0.76553
PPFIBP2	6.31703	6.07674	6.6923	0.240291	-0.760855	1.24144	6.33335	0.483225	0.631245	0.766745
CYB561	9.21845	9.39321	9.30158	-0.174762	-0.904604	0.555081	9.2778	-0.482088	0.632047	0.766745
SFRP1	8.4806	8.13693	7.12938	0.343674	-1.1052	1.79255	8.12635	0.477556	0.635244	0.769363
ELF3	6.53705	6.94329	6.6107	-0.406235	-2.13653	1.32406	6.65108	-0.472678	0.638695	0.771591
ID1	10.8259	10.6282	10.9516	0.197699	-0.647551	1.04295	10.8027	0.470899	0.639955	0.771591
EPHB1	2.86111	3.15702	3.37528	-0.295916	-1.56206	0.970231	3.03628	-0.470537	0.640212	0.771591
RBL1	7.30319	7.09714	7.14669	0.206052	-0.679323	1.09143	7.22153	0.468553	0.641619	0.771808
MTOR	8.83781	8.94455	8.64361	-0.106738	-0.566563	0.353087	8.82506	-0.467342	0.642478	0.771808
EIF4E2	10.2311	10.1269	10.022	0.104119	-0.349456	0.557694	10.1638	0.462158	0.646163	0.774977
MYCL	4.90076	5.16514	5.18423	-0.264379	-1.43714	0.908385	5.02208	-0.453864	0.652077	0.780804
ADAM15	10.5658	10.7816	10.5483	-0.215882	-1.18542	0.753653	10.615	-0.448294	0.656062	0.784306
GPR56	10.1039	9.95524	9.97159	0.148627	-0.527876	0.82513	10.0411	0.442321	0.660345	0.787274
TSPAN1	4.70718	5.08303	4.9102	-0.375848	-2.08975	1.33806	4.83966	-0.441504	0.660932	0.787274
TCF20	8.99801	8.88397	8.84143	0.114044	-0.407331	0.63542	8.93882	0.440385	0.661736	0.787274
CIB1	10.0083	9.89158	10.0065	0.116743	-0.420328	0.653814	9.97943	0.437631	0.663717	0.788364
SLC12A6	6.37606	6.58592	6.91982	-0.209862	-1.18542	0.765697	6.53611	-0.433101	0.666981	0.790971
F11R	10.1729	10.3155	10.7827	-0.142579	-0.808726	0.523568	10.3297	-0.430919	0.668555	0.791569
CTSG	5.14934	5.54662	4.27709	-0.39728	-2.28157	1.48701	5.072	-0.424482	0.673208	0.795805
LAMC1	10.0082	10.1575	9.60126	-0.149327	-0.863413	0.564759	9.96331	-0.421015	0.67572	0.7975
ADAM9	9.62178	9.517	9.43758	0.104782	-0.412582	0.622145	9.55933	0.407754	0.68536	0.80759
SMAD1	9.32795	9.24047	9.43698	0.0874815	-0.346881	0.521844	9.32837	0.405483	0.687016	0.808255
DPT	9.1884	9.49351	8.40045	-0.305109	-1.85684	1.24662	9.10539	-0.395865	0.694048	0.813496
AREG	8.16996	7.96923	7.99084	0.200732	-0.822358	1.22382	8.08507	0.395013	0.694672	0.813496
AKT2	9.77697	9.88411	9.77536	-0.107136	-0.65394	0.439668	9.80284	-0.394469	0.695071	0.813496
RBX1	11.5031	11.4255	11.754	0.0776808	-0.319886	0.475247	11.5343	0.393381	0.695869	0.813496
FST	8.75465	8.50852	7.33022	0.246137	-1.0226	1.51488	8.4096	0.390583	0.697922	0.814609
EDN1	7.76444	7.56383	6.56567	0.200618	-0.843398	1.24463	7.47565	0.386876	0.700645	0.8165
ITGB6	8.31277	8.74828	8.53732	-0.435518	-2.7362	1.86516	8.46414	-0.381118	0.704884	0.820148
VHL	10.2242	10.316	10.3782	-0.0918913	-0.588204	0.404421	10.2774	-0.372759	0.711053	0.826027
CAV1	11.1645	11.0048	10.4799	0.159698	-0.723264	1.04266	10.9885	0.364138	0.717436	0.830984
STAT3	11.8278	11.9503	11.9034	-0.122517	-0.800238	0.555203	11.8729	-0.363962	0.717566	0.830984
ATPIF1	10.0185	10.1229	10.4363	-0.104381	-0.68819	0.479428	10.1276	-0.359966	0.720532	0.833116
PDCL3	9.36596	9.48333	9.46229	-0.117373	-0.778055	0.543309	9.41392	-0.357672	0.722237	0.833784
RNH1	10.0168	9.90182	9.71497	0.114975	-0.535545	0.765495	9.92832	0.355839	0.7236	0.834056
MUC1	7.09526	7.365	7.47828	-0.269746	-1.80548	1.26599	7.2378	-0.353628	0.725245	0.834653
COL1A1	16.0673	15.8391	14.7493	0.228224	-1.07919	1.53564	15.7479	0.351445	0.726871	0.835225
PRF1	7.90593	7.72841	7.71457	0.177517	-0.872625	1.22766	7.82426	0.34033	0.735169	0.84345
EGLN2	9.43897	9.35519	9.38332	0.0837834	-0.414165	0.581732	9.40736	0.338753	0.736349	0.843496
CST7	7.15778	6.94241	5.90614	0.21537	-1.08284	1.51358	6.8548	0.334001	0.739908	0.845345
STAB2	2.47363	2.67374	2.41645	-0.200105	-1.40795	1.00774	2.51111	-0.333548	0.740248	0.845345
LAMB3	10.2269	10.3935	9.85874	-0.166562	-1.17825	0.845125	10.194	-0.331465	0.74181	0.845823
PYCARD	8.23056	8.40762	8.79345	-0.177064	-1.26636	0.912228	8.38642	-0.327261	0.744966	0.847093
SNAI3	3.83699	3.61395	3.10094	0.223041	-1.15246	1.59854	3.63526	0.326461	0.745567	0.847093
MAF	10.5596	10.4339	10.4279	0.125654	-0.651766	0.903074	10.5025	0.325409	0.746358	0.847093
RUNX1	9.86325	9.75381	9.10959	0.109442	-0.572896	0.791779	9.68577	0.322918	0.748232	0.84792
CXCL8	9.99115	9.71088	8.01998	0.28027	-1.48585	2.04639	9.52841	0.319496	0.750808	0.849538
AGR2	3.46662	3.67312	4.51032	-0.206499	-1.51638	1.10339	3.72584	-0.31739	0.752395	0.850034
NTRK1	3.41251	3.65314	2.71561	-0.240629	-1.79509	1.31383	3.33195	-0.311657	0.75672	0.853136
MAPK1	8.59922	8.50103	8.2709	0.0981911	-0.541027	0.737409	8.50955	0.309266	0.758526	0.853136
COL4A1	11.5121	11.3661	11.2103	0.14602	-0.80486	1.0969	11.4161	0.309169	0.7586	0.853136
AQP1	7.92825	7.75447	7.26678	0.173782	-0.986473	1.33404	7.75348	0.30155	0.764364	0.858315
CUL1	9.29452	9.22184	9.06073	0.0726783	-0.420498	0.565855	9.23	0.296696	0.768044	0.85845
SMAD3	9.04876	9.16691	9.36687	-0.118148	-0.920048	0.683752	9.14126	-0.296631	0.768094	0.85845
RAC2	10.0789	9.93949	9.64216	0.139421	-0.809644	1.08849	9.95748	0.295761	0.768753	0.85845
CAMK2D	9.52146	9.43551	9.44351	0.0859555	-0.50013	0.672041	9.48486	0.295272	0.769125	0.85845
PITX2	3.84989	4.04547	4.94468	-0.195576	-1.54625	1.1551	4.11666	-0.291524	0.771971	0.859406
LRG1	4.42379	4.72621	5.45404	-0.302414	-2.39407	1.78925	4.70376	-0.291085	0.772304	0.859406
PDGFC	7.70651	7.55805	6.70194	0.148452	-0.895045	1.19195	7.4693	0.28642	0.775852	0.862058
LEFTY1	2.64671	2.52028	1.95757	0.126421	-0.774476	1.02732	2.47798	0.282523	0.778819	0.86362
COL4A6	6.02042	6.22796	6.02908	-0.207542	-1.69185	1.27676	6.07288	-0.281509	0.779592	0.86362
TGFB1	11.5499	11.4169	11.0188	0.132979	-0.834482	1.10044	11.4112	0.276732	0.783235	0.866308
ZC3H12A	9.21694	9.34968	9.10692	-0.132737	-1.11405	0.848572	9.22739	-0.27233	0.786596	0.866308
HIF1A	11.7377	11.6564	11.4403	0.081353	-0.526492	0.689198	11.6584	0.269457	0.788792	0.866308
CRIP2	10.8358	10.9646	10.4446	-0.128826	-1.09509	0.837436	10.789	-0.268422	0.789584	0.866308
ERBB2	8.46428	8.56806	8.63018	-0.103786	-0.884313	0.676742	8.52283	-0.267706	0.790131	0.866308
ERBB3	6.67746	6.79642	6.81908	-0.118957	-1.0195	0.781584	6.73486	-0.265948	0.791476	0.866308
EPHB4	9.11562	9.18934	9.43098	-0.0737205	-0.633011	0.48557	9.19671	-0.265375	0.791915	0.866308
CD44	13.2698	13.4223	12.8479	-0.152577	-1.31273	1.00758	13.2227	-0.264778	0.792372	0.866308
AKT1	11.7653	11.7053	11.6314	0.0600204	-0.396771	0.516812	11.7239	0.264539	0.792555	0.866308
DLG1	9.64507	9.5874	9.7889	0.0576656	-0.391709	0.50704	9.65974	0.258355	0.797294	0.870203
IRF6	10.489	10.3918	10.4618	0.0971766	-0.667644	0.861997	10.4598	0.255806	0.79925	0.871053
TPSB2	9.96392	10.1098	8.25468	-0.145922	-1.3119	1.02005	9.65774	-0.251966	0.802198	0.872981
EMILIN3	3.97104	3.78952	3.15664	0.181512	-1.30715	1.67017	3.76379	0.245482	0.807183	0.877115
KRT7	6.38064	6.1593	4.22433	0.221332	-1.64795	2.09062	5.89527	0.238384	0.81265	0.881148
MMP10	6.66481	6.93836	5.50823	-0.273548	-2.59173	2.04464	6.50036	-0.237572	0.813276	0.881148
ANGPTL2	10.375	10.2356	9.06183	0.139432	-1.08897	1.36783	10.0783	0.228524	0.820259	0.887415
PTGS2	6.93908	6.76109	4.23026	0.177986	-1.40974	1.76572	6.35381	0.225693	0.822448	0.888484
PLCG2	7.20685	7.13019	7.03206	0.0766534	-0.624203	0.777509	7.15315	0.220197	0.826699	0.891775
BMPR1B	5.95497	5.82732	6.26017	0.127655	-1.08761	1.34292	5.98481	0.211483	0.833451	0.896947
TAL1	5.65289	5.77631	5.92324	-0.123427	-1.3018	1.05494	5.73713	-0.210881	0.833918	0.896947
LAMA3	9.0248	9.16041	8.15626	-0.135609	-1.45989	1.18867	8.88424	-0.206166	0.837578	0.899576
AGGF1	7.44882	7.38182	7.78023	0.0670001	-0.605278	0.739278	7.49873	0.200648	0.841865	0.902869
TF	3.62926	3.78483	3.88148	-0.15557	-1.73591	1.42477	3.71773	-0.198191	0.843776	0.903516
COL5A2	11.6045	11.5145	10.9137	0.0899541	-0.830609	1.01052	11.4443	0.196733	0.84491	0.903516
ENO3	4.64826	4.53564	3.99197	0.112617	-1.05987	1.28511	4.48947	0.193377	0.847521	0.903642
RPS27A	14.5811	14.6466	14.7145	-0.0654668	-0.751476	0.620542	14.6238	-0.192132	0.848491	0.903642
FGFR4	4.97623	4.85982	4.7567	0.116407	-1.10503	1.33784	4.90387	0.191875	0.848691	0.903642
GTF2I	10.6215	10.6556	11.0355	-0.0341171	-0.447373	0.379138	10.7127	-0.166212	0.868724	0.921521
SLC37A1	4.55607	4.63992	4.33872	-0.0838479	-1.10336	0.935665	4.5331	-0.16558	0.869218	0.921521
MMP12	7.16538	7.00988	6.04326	0.155497	-1.75032	2.06131	6.90294	0.164266	0.870247	0.921521
CCBE1	4.16755	4.04737	3.73056	0.120176	-1.35523	1.59558	4.05077	0.163989	0.870463	0.921521
DENR	9.58035	9.62595	9.64377	-0.0456089	-0.628007	0.536789	9.60418	-0.157666	0.875415	0.924783
ITGA3	10.9051	10.9759	10.7913	-0.0707141	-0.978314	0.836885	10.8997	-0.156863	0.876044	0.924783
MMP24	3.85202	3.72996	5.22072	0.122054	-1.48749	1.7316	4.09592	0.152671	0.879331	0.92693
CREBBP	8.4176	8.44877	8.21118	-0.0311672	-0.456461	0.394126	8.38394	-0.147543	0.883353	0.929846
ERMP1	8.01993	8.07527	7.86784	-0.0553394	-0.871868	0.761189	8.00304	-0.13645	0.892066	0.937683
FOXO4	7.92387	7.8657	8.08976	0.0581644	-0.869047	0.985376	7.94283	0.126295	0.900053	0.943814
CEACAM6	4.27459	4.17618	3.97382	0.0984164	-1.47674	1.67358	4.19038	0.125792	0.900449	0.943814
MMRN2	7.93627	7.99459	7.59568	-0.0583217	-1.02879	0.912143	7.88241	-0.120993	0.904228	0.946434
CHI3L1	7.19344	7.08661	7.1738	0.106829	-1.70112	1.91478	7.1634	0.118962	0.905827	0.946768
LDHA	13.5607	13.5997	13.6368	-0.0390039	-0.719116	0.641109	13.5855	-0.115461	0.908586	0.948312
DCC	2.14622	2.08576	1.35449	0.0604593	-1.05081	1.17173	1.9731	0.109535	0.913258	0.951765
ITGB1	12.2926	12.2584	12.0432	0.0341782	-0.602937	0.671293	12.2343	0.108004	0.914466	0.951765
SDC4	11.7466	11.7904	11.4072	-0.0438598	-0.893967	0.806248	11.6894	-0.103873	0.917725	0.953727
CLDN1	9.1852	9.26574	8.6976	-0.0805468	-1.66499	1.5039	9.10737	-0.102348	0.918929	0.953727
IL1B	6.98455	7.06173	5.73224	-0.0771835	-1.81756	1.66319	6.75296	-0.0892875	0.929244	0.96217
HSD17B12	9.81514	9.79171	9.67789	0.0234293	-0.508031	0.55489	9.78196	0.0887558	0.929664	0.96217
CEACAM1	3.42069	3.47619	3.11188	-0.055495	-1.38802	1.27703	3.3725	-0.0838467	0.933545	0.964837
LTBP4	10.0785	10.0433	9.61893	0.035235	-0.830592	0.901062	9.97798	0.0819318	0.935059	0.965054
TNC	10.7263	10.7642	9.51012	-0.0378137	-1.12079	1.04516	10.4923	-0.0702975	0.944264	0.971658
EIF4EBP1	9.30943	9.28901	9.43339	0.0204168	-0.569169	0.610003	9.32923	0.0697187	0.944722	0.971658
CDKN1A	11.2479	11.2235	11.0296	0.0243231	-0.686762	0.735408	11.1983	0.0688661	0.945397	0.971658
HSPB1	13.2236	13.1918	13.6935	0.0318826	-1.04913	1.11289	13.3098	0.059379	0.952909	0.978021
ADAP1	6.65595	6.70266	6.97687	-0.046711	-1.73785	1.64442	6.73155	-0.0556096	0.955895	0.979216
POPDC3	5.87377	5.83551	6.04966	0.0382626	-1.5691	1.64563	5.8996	0.0479257	0.961984	0.979216
VAV2	7.8991	7.92145	7.56317	-0.0223445	-0.961071	0.916382	7.83738	-0.0479226	0.961987	0.979216
CHP1	10.245	10.2704	10.1206	-0.0254052	-1.1106	1.05978	10.2263	-0.0471332	0.962613	0.979216
WARS	9.97429	9.94703	9.65081	0.0272608	-1.13941	1.19394	9.90293	0.0470434	0.962684	0.979216
PLAU	10.6738	10.654	9.85131	0.0198357	-0.846481	0.886152	10.5045	0.0460979	0.963433	0.979216
SET	10.9787	10.965	11.1938	0.013725	-0.606672	0.634122	11.0184	0.0445401	0.964668	0.979216
GPI	10.4308	10.4414	10.4833	-0.0106583	-0.501875	0.480559	10.4439	-0.0436843	0.965347	0.979216
SPHK2	7.90712	7.89247	7.87288	0.0146502	-0.722503	0.751803	7.8967	0.0400123	0.968258	0.979216
FAM174B	2.99515	3.01543	2.07956	-0.0202763	-1.08072	1.04017	2.81699	-0.0384957	0.96946	0.979216
OAS1	9.08961	9.10657	9.01341	-0.0169688	-0.912626	0.878688	9.07851	-0.0381433	0.96974	0.979216
CCL21	7.70406	7.73916	7.22355	-0.0351043	-1.90114	1.83093	7.61654	-0.0378747	0.969953	0.979216
MAP2K2	10.5493	10.5621	10.231	-0.0127909	-0.784101	0.758519	10.4888	-0.0333872	0.973511	0.980777
NOS2	2.37842	2.35876	2.69471	0.0196634	-1.25757	1.2969	2.43687	0.0309954	0.975408	0.980777
SOX9	9.46869	9.45497	9.09282	0.0137172	-0.879712	0.907147	9.39016	0.030911	0.975475	0.980777
IL1RL1	5.75618	5.76846	4.72715	-0.0122793	-0.874506	0.849947	5.55337	-0.0286722	0.977251	0.981229
CHAD	2.41445	2.40646	3.06836	0.00798941	-1.20278	1.21876	2.54328	0.013285	0.989458	0.991553
ITGB7	4.90154	4.90976	4.06765	-0.00822587	-1.37035	1.35389	4.73677	-0.0121584	0.990352	0.991553
HOXB3	6.49156	6.48618	6.0295	0.00538904	-1.01387	1.02465	6.39784	0.0106448	0.991553	0.991553

## Sheet: gp_EXT-gp_NON
HUGO	Average_EXT	Average_FOCAL	Average_NON	logFC	CI.L	CI.R	AveExpr	t	P.Value	adj.P.Val	B
PTGIS	8.17654	4.33835	3.38959	4.78695	3.22365	6.35025	6.28093	6.1649	1.68377e-07	0.000124599	7.18974
FERMT2	8.994	7.57439	6.91176	2.08224	1.35834	2.80614	8.23053	5.79112	6.08804e-07	0.000225257	5.98578
THBS4	9.00886	4.09503	3.91084	5.09802	3.18274	7.0133	6.7881	5.35894	2.66139e-06	0.000405116	4.6042
SRGN	12.187	10.2738	10.013	2.17403	1.35531	2.99276	11.2845	5.34609	2.77992e-06	0.000405116	4.56341
SAMSN1	8.60207	7.28841	6.8068	1.79527	1.11431	2.47623	7.9219	5.30784	3.16485e-06	0.000405116	4.44201
JAM3	8.94799	7.85097	6.86515	2.08284	1.29117	2.87451	8.26326	5.29686	3.28472e-06	0.000405116	4.40721
DDR2	8.76987	7.47016	6.31478	2.4551	1.51093	3.39927	7.96114	5.23513	4.04763e-06	0.000411008	4.21175
FAP	9.81836	8.17097	7.07191	2.74645	1.68098	3.81191	8.86637	5.18968	4.71889e-06	0.000411008	4.06817
ICAM1	9.93147	8.97893	7.92113	2.01034	1.22787	2.79282	9.29656	5.1726	4.99875e-06	0.000411008	4.01426
FGFR1	9.11697	8.17397	7.18942	1.92755	1.17261	2.6825	8.50095	5.14041	5.5713e-06	0.000412276	3.91282
SLIT2	6.82954	4.73031	3.51825	3.31129	1.99803	4.62454	5.65414	5.07642	6.909e-06	0.000464787	3.71154
HGF	6.54898	4.0499	3.25626	3.29272	1.97208	4.61336	5.27955	5.01972	8.35611e-06	0.000489021	3.53373
AKAP12	8.53859	6.23547	5.12854	3.41006	2.0401	4.78001	7.2936	5.01145	8.59092e-06	0.000489021	3.50782
TIMP1	11.8554	9.77802	9.50797	2.34746	1.36874	3.32618	10.8781	4.82891	1.57896e-05	0.000834592	2.93916
NR4A3	8.54169	5.73848	5.67825	2.86344	1.63769	4.0892	7.28377	4.7032	2.39308e-05	0.00109279	2.55108
DCN	12.5005	11.5125	10.4146	2.08587	1.19144	2.98029	11.8418	4.69519	2.45711e-05	0.00109279	2.52645
IGFBP7	13.0785	11.5132	11.1375	1.94102	1.10755	2.77448	12.3076	4.68867	2.51045e-05	0.00109279	2.50641
SFRP2	11.9051	10.0763	9.08798	2.81714	1.60183	4.03245	10.8947	4.66692	2.69673e-05	0.00110865	2.43966
VCAN	10.04	8.33425	8.01595	2.02408	1.14053	2.90763	9.21824	4.61216	3.22788e-05	0.00119717	2.27205
CDH11	10.7942	9.27133	8.71048	2.08372	1.17399	2.99346	10.0052	4.61144	3.2356e-05	0.00119717	2.26982
MPDZ	8.06613	6.61905	5.98315	2.08298	1.16713	2.99884	7.29581	4.57898	3.59844e-05	0.00126802	2.17077
LHFP	8.94224	7.63552	7.27955	1.66269	0.928502	2.39687	8.29028	4.55947	3.83532e-05	0.00129006	2.11137
ZCCHC24	8.87151	7.95279	7.16061	1.7109	0.944179	2.47763	8.30475	4.49258	4.76983e-05	0.00153464	1.9083
FGFR3	8.0941	10.4354	11.0373	-2.94317	-4.29859	-1.58776	9.25506	-4.37172	7.05474e-05	0.00209848	1.54419
AKAP2	9.87917	8.9293	8.29398	1.58519	0.853371	2.31701	9.32995	4.361	7.30263e-05	0.00209848	1.51208
SERPINF1	11.6516	10.327	9.80632	1.84525	0.992579	2.69792	10.9587	4.35696	7.39835e-05	0.00209848	1.49998
ITGA5	10.2619	9.21334	8.97679	1.28511	0.689817	1.8804	9.74856	4.3463	7.65662e-05	0.00209848	1.46809
SULF1	10.6496	8.88216	8.31672	2.33292	1.24526	3.42057	9.751	4.31835	8.37655e-05	0.0022138	1.38459
NR4A1	9.92545	7.82841	6.76788	3.15756	1.68021	4.63491	8.78133	4.30306	8.79787e-05	0.00224497	1.339
C3	10.0484	6.87162	6.73644	3.31197	1.75482	4.86912	8.60947	4.28219	9.40629e-05	0.00232022	1.2769
SERPING1	11.6171	10.2452	9.9458	1.67135	0.883124	2.45957	10.9475	4.26901	9.81142e-05	0.00234208	1.23775
HLA.DPB1	12.205	10.9173	10.6956	1.50938	0.789556	2.2292	11.5884	4.22166	0.000114126	0.00263917	1.09744
CEP170	9.0618	8.76773	8.18951	0.872283	0.453102	1.29146	8.81546	4.18952	0.000126413	0.00283472	1.0026
APOD	10.4641	6.81899	6.13582	4.3283	2.24034	6.41625	8.70743	4.17354	0.000132993	0.00289455	0.955546
VCAM1	8.5816	7.25074	6.36143	2.22017	1.13379	3.30654	7.81224	4.11449	0.000160327	0.00332651	0.782326
MMP2	11.7516	10.8541	10.0448	1.70674	0.869623	2.54386	11.1908	4.10478	0.000165313	0.00332651	0.753957
PXDN	9.67653	8.69256	8.19868	1.47785	0.752443	2.20326	9.14043	4.10164	0.000166958	0.00332651	0.744789
WIPF1	9.73206	8.94365	8.5182	1.21386	0.616978	1.81075	9.29657	4.09438	0.000170821	0.00332651	0.723607
CCDC80	11.9945	10.9574	9.9099	2.08456	1.05069	3.11842	11.324	4.05937	0.000190711	0.00361861	0.621644
TBXA2R	4.73654	2.54287	2.0632	2.67335	1.33935	4.00734	3.66564	4.0347	0.000206063	0.00377324	0.550004
PLXNC1	9.10332	8.14691	7.80851	1.29481	0.647965	1.94166	8.61057	4.03009	0.000209058	0.00377324	0.536658
CYP1B1	7.29957	5.0311	4.46038	2.83919	1.41745	4.26094	6.17722	4.02053	0.000215408	0.00379307	0.508984
DENND5A	8.3128	7.80513	7.36565	0.947151	0.471994	1.42231	7.99927	4.0132	0.000220408	0.00379307	0.48776
MGP	10.9377	8.46496	7.93862	2.99911	1.48659	4.51163	9.73345	3.99209	0.000235433	0.00394223	0.42679
CRISPLD2	9.97089	9.21834	8.52935	1.44154	0.713479	2.16959	9.49862	3.98629	0.00023973	0.00394223	0.410071
SRPX2	7.39398	6.26773	5.38681	2.00716	0.989938	3.02439	6.71724	3.9726	0.000250186	0.00395781	0.370616
LOXL2	7.52028	6.94103	5.30387	2.21641	1.09174	3.34108	6.9354	3.96767	0.000254057	0.00395781	0.35643
PLXND1	9.77729	8.76576	8.6752	1.10209	0.541893	1.66228	9.30961	3.96083	0.000259525	0.00395781	0.336757
GPR124	6.57778	5.76391	4.49336	2.08442	1.0226	3.14624	5.96195	3.95223	0.00026656	0.00395781	0.312047
LUM	13.3739	12.2853	11.7424	1.63153	0.800195	2.46286	12.7815	3.95119	0.000267419	0.00395781	0.309075
FGF2	5.3147	3.94271	2.71437	2.60033	1.25806	3.94259	4.45926	3.9003	0.000313124	0.00449479	0.163404
CLU	10.5848	9.042	7.93275	2.65208	1.28212	4.02205	9.67728	3.8975	0.00031585	0.00449479	0.155405
FN1	13.0414	11.2059	10.7802	2.2612	1.09081	3.43159	12.1405	3.8897	0.000323553	0.00451754	0.133172
THBS1	11.4508	10.2701	9.45771	1.99311	0.958435	3.02779	10.7636	3.87825	0.000335195	0.00459342	0.100562
ZFYVE16	8.54857	7.91991	7.59956	0.949016	0.454231	1.4438	8.2051	3.86159	0.000352863	0.00474761	0.0531895
FOXC2	6.08928	4.03516	3.48266	2.60663	1.24109	3.97217	5.06584	3.84313	0.000373491	0.00493542	0.000812484
CDH2	5.48131	2.73868	2.90134	2.57997	1.21884	3.9411	4.29489	3.81614	0.000405742	0.00526753	-0.0755072
PTX3	5.65579	3.17417	2.55843	3.09736	1.45582	4.73891	4.4297	3.79882	0.000427851	0.00545879	-0.124377
ENPP2	8.70563	7.42189	6.98509	1.72054	0.799667	2.64141	8.04771	3.76162	0.000479315	0.00601175	-0.228931
VIM	14.3035	13.533	12.8846	1.41888	0.653846	2.18392	13.8314	3.73399	0.00052133	0.00642973	-0.306219
FHL1	9.36473	7.88556	7.25912	2.10561	0.968493	3.24272	8.58203	3.72806	0.00053081	0.00643934	-0.322791
SPARCL1	10.7233	8.89444	8.5879	2.13537	0.976525	3.29422	9.84915	3.70985	0.000560935	0.00663692	-0.373533
C1S	10.4613	9.4703	8.8737	1.58759	0.725462	2.44973	9.90153	3.70745	0.000565035	0.00663692	-0.380226
ITGA1	9.23042	8.54922	7.99512	1.2353	0.560468	1.91013	8.81685	3.68541	0.000603978	0.0069835	-0.441462
BMP4	6.0365	5.48847	3.70673	2.32977	1.05153	3.60801	5.43658	3.66952	0.000633641	0.00721376	-0.48549
QKI	11.1753	10.6738	10.3743	0.801049	0.360477	1.24162	10.8925	3.6606	0.000650907	0.00729805	-0.510173
TBX1	6.85387	8.59253	9.4324	-2.57853	-3.99939	-1.15767	7.79458	-3.65368	0.000664605	0.00734042	-0.529289
MEOX2	7.06517	5.35644	4.58807	2.4771	1.10812	3.84609	6.15206	3.64296	0.000686375	0.00739913	-0.558866
NDNF	5.97869	3.29782	2.9863	2.99239	1.33785	4.64693	4.72489	3.64124	0.000689918	0.00739913	-0.563591
TGFBR2	10.3729	9.88967	9.20874	1.16415	0.517835	1.81046	10.0219	3.62639	0.000721378	0.00762599	-0.604496
CDS1	7.29984	8.70396	9.01804	-1.7182	-2.67747	-0.758931	7.98671	-3.60614	0.000766491	0.00798878	-0.660118
FGF18	4.8906	2.20284	2.44817	2.44243	1.07664	3.80822	3.74511	3.60038	0.000779801	0.00801462	-0.675898
IL6	5.31284	3.22937	1.56125	3.75159	1.64871	5.85447	4.05323	3.59179	0.00080008	0.0081104	-0.699428
SACS	6.99729	6.31498	5.19186	1.80542	0.791702	2.81915	6.46942	3.58566	0.000814847	0.00814847	-0.716185
ADAMTS1	9.94399	9.10781	7.67241	2.27158	0.993136	3.55002	9.28528	3.5773	0.000835408	0.00820671	-0.739015
ADAMTS8	3.11158	1.60723	0.916408	2.19517	0.958703	3.43164	2.30482	3.57433	0.000842851	0.00820671	-0.74714
FGL2	8.67778	7.25908	7.21318	1.4646	0.632425	2.29678	8.03806	3.54334	0.000924222	0.00888213	-0.831521
MS4A4A	9.52066	7.87259	8.21203	1.30863	0.560962	2.05629	8.85607	3.52386	0.000979166	0.00923532	-0.884359
CTSK	11.9311	11.1401	10.3485	1.58259	0.677803	2.48738	11.4212	3.52153	0.000985933	0.00923532	-0.890659
PMP22	9.85425	9.07548	8.71029	1.14395	0.486915	1.80099	9.43509	3.50531	0.00103435	0.00956776	-0.934499
FBLN1	11.6077	9.83011	9.68184	1.92586	0.812161	3.03957	10.788	3.48149	0.00110962	0.0101373	-0.998696
SNAI1	7.4009	6.6002	5.59602	1.80489	0.757701	2.85207	6.8442	3.47005	0.00114762	0.010319	-1.02946
OGN	8.457	5.267	4.90589	3.5511	1.48906	5.61315	6.967	3.46716	0.0011574	0.010319	-1.0372
TPM2	12.8236	11.4607	10.9509	1.87269	0.769234	2.97615	12.1159	3.4168	0.00134133	0.0117795	-1.17179
CXADR	8.69503	10.1513	10.462	-1.76698	-2.80971	-0.724247	9.4044	-3.41168	0.00136153	0.0117795	-1.18542
HIPK1	9.48314	8.9641	8.74484	0.7383	0.302375	1.17423	9.20861	3.40981	0.00136896	0.0117795	-1.19039
LGALS1	13.7327	13.0784	12.5338	1.19892	0.48859	1.90925	13.333	3.39813	0.00141636	0.0120472	-1.22141
C3AR1	8.18537	7.09769	6.97547	1.2099	0.490955	1.92885	7.67751	3.38815	0.00145808	0.0122611	-1.24786
OLFML2B	9.64089	8.41461	8.4029	1.238	0.493083	1.98291	9.09354	3.34597	0.00164765	0.0136996	-1.35915
PDGFRB	10.36	9.41966	8.94617	1.41384	0.556899	2.27078	9.84737	3.32169	0.00176721	0.0143793	-1.42286
LY96	8.98594	7.76451	7.89039	1.09555	0.431205	1.7599	8.46826	3.32007	0.00177545	0.0143793	-1.42708
FSTL1	13.1096	12.5387	11.7494	1.36011	0.534739	2.18547	12.698	3.31768	0.0017877	0.0143793	-1.43334
PECAM1	9.79908	8.51379	8.54017	1.25891	0.487904	2.02992	9.23312	3.28735	0.00195038	0.0154177	-1.51246
SERPINA1	8.36376	7.01588	6.88113	1.48264	0.574212	2.39106	7.73775	3.2859	0.00195847	0.0154177	-1.51622
ITGB2	9.39015	8.10478	8.14874	1.2414	0.477442	2.00537	8.82766	3.27153	0.00204072	0.0158961	-1.55357
FLI1	8.56896	7.17595	7.10573	1.46323	0.560812	2.36564	7.9358	3.26448	0.0020822	0.0160503	-1.57183
SORD	8.78596	9.64661	9.86302	-1.07706	-1.74665	-0.407471	9.21176	-3.23848	0.00224237	0.0167443	-1.63904
BNC2	5.98121	3.82648	3.99195	1.98926	0.752423	3.22609	5.05665	3.23809	0.00224485	0.0167443	-1.64004
BICC1	5.91423	5.05535	4.1696	1.74463	0.659666	2.82959	5.35536	3.23741	0.00224918	0.0167443	-1.64178
COL3A1	15.8467	14.9876	14.2347	1.61205	0.608881	2.61522	15.3143	3.23529	0.00226275	0.0167443	-1.64724
NRXN1	4.76786	3.32725	2.18691	2.58095	0.971087	4.19081	3.89952	3.22775	0.00231175	0.0169376	-1.66666
LAMA4	11.0874	10.1934	9.51986	1.56758	0.585728	2.54943	10.5554	3.21435	0.00240132	0.0173014	-1.70109
TNS1	10.0809	9.33334	8.67665	1.40426	0.524429	2.28409	9.61732	3.21334	0.00240817	0.0173014	-1.70367
ASPN	9.32739	6.93717	6.48218	2.8452	1.05609	4.63432	8.17407	3.20172	0.00248869	0.017708	-1.73345
PTGS2	6.93908	6.76109	4.23026	2.70882	1.00297	4.41466	6.35381	3.19705	0.00252182	0.0177728	-1.74542
KCNJ8	7.259	6.14321	5.73143	1.52757	0.563437	2.49171	6.68074	3.18987	0.00257345	0.0179656	-1.76377
PLEKHO1	10.8089	10.0113	9.8053	1.00357	0.368654	1.63849	10.4132	3.18229	0.00262906	0.0180663	-1.78311
JUN	10.6771	9.78318	9.28771	1.38939	0.510097	2.26869	10.1807	3.18126	0.00263671	0.0180663	-1.78573
CDK14	8.97544	8.01188	7.57866	1.39678	0.509003	2.28456	8.46055	3.16762	0.00273993	0.0186014	-1.82046
JAM2	8.59652	7.43046	6.74552	1.851	0.670793	3.0312	7.94128	3.1576	0.00281817	0.0187954	-1.84592
ACTG2	6.67454	4.51817	3.35099	3.32355	1.20167	5.44543	5.48272	3.15348	0.00285098	0.0187954	-1.85637
PLA2G2A	8.59809	5.88548	4.63166	3.96643	1.43315	6.49971	7.14172	3.15229	0.00286055	0.0187954	-1.8594
NR3C1	10.4157	9.63795	9.60265	0.813003	0.293203	1.3328	10.0629	3.14895	0.00288747	0.0187954	-1.86787
ZFPM2	4.63368	1.92164	2.63565	1.99803	0.720172	3.27589	3.57113	3.14796	0.00289551	0.0187954	-1.87038
CHRNA7	5.15415	3.93049	3.41982	1.73434	0.621018	2.84766	4.50817	3.13634	0.0029913	0.0192292	-1.89977
WWTR1	10.0997	9.20186	8.96333	1.1364	0.406275	1.86652	9.65297	3.1336	0.00301431	0.0192292	-1.90669
SLC2A1	8.81193	11.0409	10.89	-2.07803	-3.41546	-0.7406	9.7724	-3.12816	0.00306046	0.0193568	-1.92041
SPARC	14.7134	13.6027	12.991	1.72241	0.608185	2.83664	14.0974	3.11223	0.00319961	0.0200654	-1.96054
ANGPT1	4.5519	3.99419	2.2589	2.293	0.803837	3.78217	3.95697	3.10006	0.00330992	0.0205792	-1.99111
ITGB3	7.43249	6.18777	5.75522	1.67726	0.586946	2.76758	6.79277	3.09712	0.00333718	0.0205792	-1.9985
HSPG2	12.4839	11.8951	11.2473	1.23654	0.431892	2.04118	12.0926	3.09394	0.00336677	0.0205901	-2.00646
SMAD9	6.328	4.87101	4.16105	2.16695	0.747273	3.58664	5.53846	3.07304	0.00356779	0.0216407	-2.05872
LIFR	7.3435	6.44605	5.50416	1.83934	0.632005	3.04668	6.75625	3.06721	0.00362582	0.0218139	-2.07325
NFATC2	9.35057	8.12675	7.85188	1.49869	0.506273	2.4911	8.75167	3.04038	0.00390462	0.0233018	-2.13992
PKN1	9.4174	8.57799	8.3326	1.0848	0.364396	1.8052	8.99525	3.03168	0.00399923	0.0236755	-2.16145
PRSS8	6.03784	8.28558	8.43101	-2.39316	-3.98681	-0.799515	7.06592	-3.02335	0.00409176	0.024031	-2.18201
AKT3	9.34515	8.35345	8.08965	1.2555	0.41511	2.0959	8.85163	3.00777	0.00427047	0.0247207	-2.22042
ABI3BP	9.91131	7.74227	7.96679	1.94451	0.642714	3.24631	8.99219	3.00729	0.00427601	0.0247207	-2.22159
TCF4	10.9265	10.3864	9.77924	1.14725	0.377361	1.91714	10.565	3.00012	0.00436081	0.0250108	-2.23922
CTNNB1	11.6644	10.952	10.8451	0.819335	0.268995	1.36968	11.3264	2.99736	0.00439379	0.0250108	-2.24599
DSC2	10.2229	11.8177	11.7685	-1.54553	-2.58568	-0.505374	10.9219	-2.99149	0.00446484	0.0252212	-2.26038
POSTN	11.8572	10.4156	9.95542	1.90179	0.619407	3.18417	11.1245	2.98576	0.00453532	0.0254253	-2.27444
NRP2	10.2951	9.24199	9.06524	1.2299	0.396865	2.06293	9.79172	2.97246	0.00470269	0.0261653	-2.30695
MEG3	8.91304	8.19581	7.25055	1.66248	0.533714	2.79125	8.40522	2.96525	0.00479583	0.0264844	-2.32453
KIAA1462	8.18355	7.32	7.10232	1.08123	0.345718	1.81674	7.75621	2.95963	0.00486966	0.0266929	-2.33822
NID2	9.82366	9.10472	8.37078	1.45288	0.457758	2.44801	9.35735	2.93942	0.00514382	0.0279884	-2.38729
CNN1	4.0069	1.93428	1.49932	2.50758	0.775002	4.24016	2.99874	2.91388	0.0055111	0.029768	-2.449
GSN	11.7743	10.736	10.6804	1.09389	0.336913	1.85086	11.3017	2.90938	0.00557825	0.0299123	-2.45983
GJA5	5.44946	3.82592	3.86754	1.58192	0.483123	2.68071	4.73621	2.89852	0.00574349	0.0305768	-2.48593
DPYSL3	10.9665	10.3164	9.63412	1.3324	0.405653	2.25915	10.5411	2.89456	0.00580493	0.0306832	-2.49543
MS4A6A	6.7726	4.48736	4.73115	2.04145	0.618056	3.46485	5.8057	2.8875	0.00591584	0.0308329	-2.51234
VSIG4	9.15077	7.30156	7.12155	2.02922	0.614328	3.4441	8.2929	2.88746	0.00591659	0.0308329	-2.51245
TFDP1	9.98635	10.6774	11.1588	-1.17244	-1.99121	-0.353668	10.3898	-2.88295	0.00598841	0.030989	-2.52323
EMP3	9.2629	9.02889	8.36642	0.896474	0.26363	1.52932	9.0264	2.852	0.0065044	0.0331278	-2.59697
NAP1L3	3.65751	2.33848	1.91636	1.74115	0.511364	2.97094	2.98685	2.85047	0.00653106	0.0331278	-2.60062
CTSL	9.06266	7.95495	7.89081	1.17185	0.343897	1.99981	8.55752	2.84954	0.00654714	0.0331278	-2.60281
EMILIN1	8.65974	7.54699	6.95572	1.70402	0.498981	2.90906	8.04693	2.84697	0.00659212	0.0331278	-2.60891
MFAP4	10.0263	8.64028	7.33791	2.68836	0.78595	4.59077	9.1498	2.84507	0.00662556	0.0331278	-2.61342
ESRP1	9.65924	10.7353	10.9227	-1.26349	-2.15896	-0.368019	10.175	-2.84073	0.00670239	0.033287	-2.6237
FLT1	7.91747	6.45835	6.3078	1.60968	0.465023	2.75433	7.23886	2.83122	0.00687373	0.0339104	-2.64618
CHRDL1	5.90936	3.08965	2.67984	3.22952	0.923579	5.53547	4.57419	2.81967	0.00708726	0.0344109	-2.67342
VEGFA	9.603	8.98529	8.48077	1.12223	0.320256	1.92421	9.22756	2.81728	0.00713222	0.0344109	-2.67905
FBLN5	9.28553	8.7002	7.95487	1.33067	0.379496	2.28184	8.87632	2.81656	0.00714579	0.0344109	-2.68074
AEBP1	11.8508	11.2518	10.4006	1.45019	0.413282	2.48709	11.4143	2.81575	0.00716118	0.0344109	-2.68265
CAMK2A	4.15368	1.71477	2.24311	1.91056	0.542893	3.27823	3.17539	2.81248	0.00722341	0.034486	-2.69035
ITGA11	9.39855	8.22519	7.20071	2.19784	0.620079	3.77561	8.67216	2.80455	0.00737618	0.0347508	-2.70897
SERPINE1	11.6166	10.6972	9.99889	1.61768	0.455627	2.77974	11.0683	2.80269	0.00741245	0.0347508	-2.71333
COL6A2	12.7018	12.0249	11.3698	1.33202	0.374398	2.28964	12.2699	2.80044	0.00745664	0.0347508	-2.71861
RAB25	6.73557	8.02854	8.67239	-1.93682	-3.32951	-0.54414	7.43899	-2.79993	0.00746672	0.0347508	-2.71981
PCOLCE	10.4907	9.80001	8.83061	1.66014	0.463349	2.85692	9.98987	2.79278	0.00760871	0.0351903	-2.73656
BAG2	8.42778	7.03944	7.28174	1.14604	0.318585	1.97349	7.8592	2.78846	0.00769556	0.0353709	-2.74665
IGF1	8.67347	6.98197	6.16236	2.51111	0.69606	4.32616	7.75777	2.78539	0.00775795	0.0354375	-2.75382
SERPINH1	12.6034	11.9031	11.3316	1.27174	0.339896	2.20358	12.1778	2.74767	0.00856353	0.0387066	-2.8415
TPSB2	9.96392	10.1098	8.25468	1.70925	0.456529	2.96196	9.65774	2.74701	0.00857823	0.0387066	-2.84301
MYH11	4.4664	2.26293	1.80211	2.66429	0.709806	4.61878	3.39492	2.74447	0.00863533	0.0387281	-2.8489
PEBP4	3.32124	1.72053	1.41329	1.90795	0.504461	3.31143	2.54836	2.73695	0.0088061	0.039156	-2.86625
NRXN3	3.714	1.62776	1.84155	1.87245	0.494408	3.25049	2.82954	2.73563	0.00883655	0.039156	-2.86931
PTPRC	7.53982	6.34988	6.3356	1.20422	0.316903	2.09154	7.0081	2.73235	0.00891229	0.0392565	-2.87687
COL18A1	11.3944	10.4298	10.172	1.22241	0.320701	2.12412	10.9141	2.72935	0.00898204	0.0393297	-2.88377
LOX	9.44989	8.53595	8.01954	1.43034	0.373977	2.48671	8.94041	2.72606	0.00905925	0.0394344	-2.89135
MGAT5	8.46465	7.8838	7.48767	0.976983	0.249445	1.70452	8.12727	2.70359	0.00960256	0.0415549	-2.94289
ALOX5	8.71849	7.71667	7.51676	1.20172	0.305793	2.09766	8.23325	2.70047	0.00968029	0.0416478	-2.95002
TIE1	6.77221	5.76311	5.51296	1.25926	0.316748	2.20177	6.27369	2.68991	0.00994777	0.0425511	-2.97411
MYLK	10.5796	9.88879	9.0932	1.4864	0.371622	2.60118	10.1135	2.68445	0.0100887	0.042681	-2.98653
ECSCR	7.40338	6.07411	5.73743	1.66595	0.416424	2.91547	6.74526	2.68427	0.0100935	0.042681	-2.98695
NME1	9.1419	9.58397	9.88919	-0.747293	-1.31001	-0.184576	9.39942	-2.67368	0.0103722	0.0436105	-3.011
ZEB1	8.78762	8.40064	7.73928	1.04834	0.258201	1.83848	8.48336	2.67121	0.0104384	0.0436327	-3.01662
EVI2A	6.89486	5.66285	5.93466	0.960199	0.235917	1.68448	6.40166	2.66909	0.0104954	0.0436327	-3.02143
ITGAM	6.86966	5.209	5.43305	1.43661	0.35081	2.52241	6.1764	2.66378	0.0106394	0.0439839	-3.03344
NCAM1	5.28676	2.97258	2.97515	2.31162	0.555812	4.06742	4.25875	2.65063	0.0110039	0.0452381	-3.06315
PROK2	4.6193	3.238	2.46108	2.15822	0.511014	3.80543	3.85	2.63789	0.0113678	0.046476	-3.09181
TFPI2	6.8766	3.45751	4.0026	2.874	0.674365	5.07364	5.46603	2.63054	0.0115827	0.0470946	-3.10831
INHBA	9.09379	8.47031	7.4629	1.63089	0.378078	2.88371	8.6152	2.62088	0.0118709	0.0480024	-3.12993
TLR4	8.66566	7.77267	7.58104	1.08462	0.250368	1.91888	8.23045	2.61751	0.0119729	0.0480298	-3.13746
TIMP2	12.1082	11.8317	10.9364	1.17182	0.270106	2.07354	11.8063	2.61638	0.0120074	0.0480298	-3.13999
COL6A3	12.7781	12.4012	11.3729	1.40517	0.312938	2.49741	12.4049	2.59014	0.0128325	0.0510539	-3.19839
CADM1	8.47304	7.11523	6.94626	1.52678	0.336444	2.71712	7.83578	2.58236	0.0130869	0.0512217	-3.21562
IL10RA	8.81239	7.88888	7.72424	1.08815	0.239055	1.93725	8.36901	2.58013	0.0131605	0.0512217	-3.22054
PIK3CA	7.65583	7.39432	7.06485	0.590982	0.129592	1.05237	7.47371	2.57878	0.0132052	0.0512217	-3.22352
VEZF1	8.6602	7.63531	7.99798	0.662216	0.145064	1.17937	8.27722	2.57805	0.0132297	0.0512217	-3.22515
HEG1	10.3671	9.70569	9.58861	0.778458	0.170379	1.38654	10.0497	2.57741	0.0132508	0.0512217	-3.22654
SCG2	4.17055	2.18073	2.36661	1.80394	0.394182	3.21369	3.32336	2.57624	0.01329	0.0512217	-3.22913
ID4	9.214	7.8099	7.60789	1.60611	0.349787	2.86244	8.54955	2.57385	0.0133703	0.0512645	-3.23442
ANG	4.19951	2.78589	2.2375	1.96201	0.425205	3.49882	3.46156	2.57035	0.0134886	0.0514513	-3.24214
NAA15	7.49204	8.45824	8.42347	-0.93143	-1.66577	-0.197087	7.91451	-2.55364	0.014066	0.0533785	-3.27887
CX3CL1	7.4035	5.094	5.74965	1.65385	0.343075	2.96462	6.50819	2.54025	0.014545	0.0549149	-3.30819
TMEM100	4.2097	2.465	2.35566	1.85403	0.383296	3.32477	3.41241	2.538	0.0146271	0.0549446	-3.31312
LAD1	9.85949	11.1613	11.3113	-1.45178	-2.61193	-0.291639	10.4681	-2.51941	0.0153204	0.057258	-3.35361
FBN1	9.32595	8.74757	7.89118	1.43477	0.285594	2.58395	8.89761	2.51365	0.0155412	0.0577914	-3.36611
PTPRB	4.07008	1.98916	2.21868	1.8514	0.363967	3.33883	3.19113	2.50595	0.0158409	0.0586114	-3.38279
RUNX1T1	7.09024	6.20328	5.59196	1.49828	0.290411	2.70615	6.57377	2.49737	0.0161811	0.0592993	-3.40133
EMCN	4.59297	2.95675	2.3539	2.23906	0.433888	4.04424	3.74519	2.49722	0.0161871	0.0592993	-3.40165
PNPLA6	9.18065	8.79922	8.36436	0.816292	0.148373	1.48421	8.92415	2.46054	0.0177172	0.0645849	-3.48034
PIK3CG	7.95823	6.98501	6.75665	1.20158	0.216249	2.18691	7.48002	2.45516	0.0179525	0.064744	-3.49182
MAP2K4	7.51672	8.62594	8.51199	-0.995272	-1.81252	-0.178029	7.98692	-2.45188	0.0180972	0.064744	-3.4988
ACVRL1	7.79885	6.96045	6.72466	1.07419	0.191103	1.95728	7.37907	2.44899	0.0182258	0.064744	-3.50495
EREG	3.99292	6.35251	5.91619	-1.92327	-3.50446	-0.342077	4.95436	-2.44886	0.0182314	0.064744	-3.50522
CSF2RB	4.72545	3.18131	2.87612	1.84932	0.328861	3.36979	3.97812	2.44876	0.018236	0.064744	-3.50544
ISLR	9.88626	9.48665	8.47882	1.40744	0.249755	2.56513	9.50709	2.44764	0.0182858	0.064744	-3.50781
S100A7	7.82961	12.1684	11.6493	-3.81968	-6.96595	-0.673402	9.65413	-2.44421	0.0184398	0.0647599	-3.5151
ELK3	8.98643	8.5261	8.07443	0.912007	0.160433	1.66358	8.69151	2.44307	0.0184915	0.0647599	-3.51753
TJP2	6.59552	7.31863	7.62786	-1.03233	-1.88354	-0.181127	6.97875	-2.44171	0.0185528	0.0647599	-3.52041
MMP13	8.1316	6.87442	5.30373	2.82787	0.490871	5.16487	7.25872	2.43618	0.0188047	0.065331	-3.53212
CCL11	4.99764	2.6265	2.68347	2.31417	0.392166	4.23618	3.95519	2.4241	0.0193664	0.0667594	-3.55767
FMOD	11.0756	10.6861	10.0725	1.00315	0.169779	1.83653	10.7798	2.42346	0.0193963	0.0667594	-3.55901
NRP1	11.0054	10.3806	10.0879	0.917512	0.15367	1.68135	10.6692	2.41834	0.0196392	0.0669941	-3.5698
CALD1	11.9965	11.2687	11.0749	0.921577	0.154309	1.68884	11.6343	2.41821	0.0196456	0.0669941	-3.57008
MMP14	10.9701	10.2732	9.84078	1.12932	0.184059	2.07459	10.5739	2.40533	0.0202688	0.0688023	-3.59715
CD24	11.2451	12.2507	12.4272	-1.18218	-2.17398	-0.190372	11.7273	-2.39975	0.0205443	0.0694191	-3.60885
SETD2	9.73656	9.36348	9.19328	0.543282	0.0868992	0.999665	9.53671	2.39665	0.0206984	0.069622	-3.61532
CLEC3B	6.20793	5.17976	4.17079	2.03713	0.317957	3.75631	5.54917	2.38566	0.0212548	0.0711701	-3.63827
TGFB2	7.47674	6.23192	5.96198	1.51475	0.235157	2.79434	6.8695	2.3833	0.0213761	0.0712536	-3.64319
IFNG	3.72278	1.78943	1.72902	1.99376	0.304747	3.68278	2.85143	2.37656	0.0217253	0.0720042	-3.6572
CDH1	8.83503	10.4332	10.214	-1.37901	-2.54847	-0.209552	9.50149	-2.37406	0.0218562	0.0720042	-3.66239
THY1	9.18608	8.26933	7.81175	1.37433	0.207754	2.5409	8.68712	2.37185	0.0219726	0.0720042	-3.66698
P3H1	8.26873	7.66737	7.33272	0.936015	0.141199	1.73083	7.93453	2.37097	0.0220193	0.0720042	-3.66882
COL5A1	13.2653	12.7678	12.2044	1.06084	0.159537	1.96214	12.9315	2.36967	0.0220878	0.0720042	-3.6715
F3	10.8803	10.5478	9.70287	1.17747	0.170639	2.1843	10.5636	2.35452	0.0229043	0.0738866	-3.70284
CD163	9.34882	8.03776	8.02531	1.32351	0.191436	2.45558	8.76364	2.35376	0.0229461	0.0738866	-3.70441
TWIST1	8.59986	8.11657	7.20625	1.39361	0.201404	2.58582	8.203	2.35342	0.0229648	0.0738866	-3.70511
BMP5	4.33851	2.03432	2.56407	1.77444	0.245694	3.30318	3.42038	2.33687	0.0238893	0.0765283	-3.73913
SKP1	12.646	12.0892	12.108	0.538006	0.0723649	1.00365	12.4023	2.32619	0.0245039	0.078159	-3.76101
ETV4	4.85554	6.75504	6.36822	-1.51269	-2.82535	-0.200016	5.6224	-2.32008	0.0248618	0.0789603	-3.77349
PTK6	6.39755	7.94613	7.56023	-1.16268	-2.17484	-0.150508	7.00863	-2.31268	0.0253013	0.0796806	-3.78855
FGF9	3.8549	2.02081	2.43411	1.42078	0.183896	2.65766	3.12241	2.31263	0.025304	0.0796806	-3.78865
RAC1	11.1708	11.595	11.8875	-0.716689	-1.34153	-0.0918457	11.4179	-2.30924	0.0255081	0.0798694	-3.79555
ADAMTS12	7.89904	7.36421	6.56541	1.33363	0.17031	2.49695	7.50158	2.30805	0.0255798	0.0798694	-3.79796
ITGA7	6.49635	5.07586	4.87427	1.62208	0.204456	3.0397	5.8247	2.30367	0.0258458	0.0803235	-3.80685
ALB	2.7949	1.22923	1.49821	1.29669	0.161965	2.43142	2.15284	2.30067	0.0260295	0.0803235	-3.81293
COL6A1	12.7507	12.2816	11.7012	1.04948	0.130948	1.96802	12.4261	2.30032	0.0260509	0.0803235	-3.81364
TNN	3.34251	2.11111	1.84447	1.49804	0.184975	2.81111	2.7419	2.29692	0.0262606	0.0805859	-3.82052
BMPR2	9.62884	9.40521	9.07678	0.552058	0.0678502	1.03627	9.46376	2.29542	0.0263538	0.0805859	-3.82356
THBS2	12.4596	11.7443	11.3698	1.08977	0.133163	2.04638	12.0668	2.29356	0.0264694	0.0806065	-3.82732
PLAUR	9.18158	8.73536	8.09202	1.08956	0.131934	2.04718	8.85459	2.29068	0.0266495	0.0808222	-3.83314
EVPL	7.311	8.64734	8.68829	-1.37729	-2.59149	-0.163084	7.91312	-2.28372	0.0270894	0.0818212	-3.84718
TNFSF12	9.31907	8.7894	8.33217	0.986903	0.110587	1.86322	8.99222	2.26737	0.0281475	0.0846713	-3.88001
HPSE	6.42912	6.90204	7.4142	-0.985079	-1.86156	-0.1086	6.74174	-2.26276	0.0284526	0.0852426	-3.88924
SYNE1	7.45745	6.97545	6.31483	1.14262	0.118852	2.16639	7.11111	2.24703	0.0295155	0.0880704	-3.92061
IL1RL1	5.75618	5.76846	4.72715	1.02903	0.102656	1.9554	5.55337	2.23641	0.0302534	0.0899097	-3.9417
ZEB2	7.9745	7.3991	6.87177	1.10273	0.108562	2.09689	7.6133	2.23315	0.0304826	0.0899814	-3.94814
CLIC4	11.7386	11.3797	11.0247	0.713962	0.0701333	1.35779	11.5081	2.23262	0.0305207	0.0899814	-3.94921
IGFBP4	12.7893	12.3778	11.6708	1.11843	0.101964	2.13491	12.465	2.21526	0.0317708	0.0932952	-3.98344
VASH1	6.37403	5.49864	5.13482	1.23921	0.104627	2.37379	5.91221	2.19896	0.032986	0.0963672	-4.01539
MRC1	9.22345	8.22513	8.12509	1.09835	0.0919471	2.10476	8.75974	2.19724	0.0331166	0.0963672	-4.01875
SV2B	3.80005	2.42999	2.20718	1.59288	0.132551	3.05321	3.14657	2.19605	0.0332076	0.0963672	-4.02109
SELE	5.28391	4.57518	3.59325	1.69066	0.137091	3.24424	4.77254	2.19096	0.0335974	0.0971175	-4.03101
RB1	8.84468	8.24628	8.23457	0.610112	0.0488747	1.17135	8.57639	2.18863	0.0337775	0.0972583	-4.03555
PLXDC1	7.76231	7.16045	6.54879	1.21352	0.093249	2.3338	7.37249	2.18089	0.0343816	0.098614	-4.05061
AMH	3.64817	2.15794	1.94925	1.69891	0.12606	3.27177	2.94411	2.17466	0.0348738	0.0995002	-4.06268
GIMAP4	8.97844	8.093	8.15951	0.818926	0.0603898	1.57746	8.59821	2.17359	0.0349595	0.0995002	-4.06476
KRT7	6.38064	6.1593	4.22433	2.15631	0.147963	4.16466	5.89527	2.16163	0.0359253	0.101857	-4.08787
EDN1	7.76444	7.56383	6.56567	1.19878	0.0770912	2.32046	7.47565	2.15167	0.0367472	0.103665	-4.10703
RAMP1	7.41113	6.12633	6.03856	1.37257	0.0871682	2.65797	6.82255	2.14983	0.0369009	0.103665	-4.11056
OCLN	3.61167	4.33433	5.16744	-1.55577	-3.01453	-0.097012	4.09948	-2.14719	0.0371224	0.103665	-4.11563
EPS8L1	7.10184	8.23252	8.42864	-1.3268	-2.57087	-0.082729	7.64359	-2.14718	0.0371231	0.103665	-4.11564
HRAS	7.27179	8.00081	8.01419	-0.742395	-1.44033	-0.0444593	7.59848	-2.14155	0.0375996	0.1046	-4.12643
TDGF1	2.53525	1.85131	1.07484	1.4604	0.081878	2.83893	2.07598	2.13288	0.0383435	0.10627	-4.14299
GPX1	11.2315	10.7376	10.5118	0.719719	0.0389453	1.40049	10.9669	2.12848	0.0387264	0.106931	-4.15139
LLGL2	6.02397	6.37653	6.86618	-0.842217	-1.6414	-0.0430316	6.27859	-2.12171	0.0393215	0.108171	-4.16426
ITM2A	7.59522	5.67108	6.0287	1.56652	0.0769071	3.05612	6.81157	2.11725	0.0397179	0.108856	-4.17272
TNXB	6.19183	5.24204	4.25966	1.93218	0.0873393	3.77702	5.57323	2.10862	0.0404949	0.110576	-4.18906
TNC	10.7263	10.7642	9.51012	1.21622	0.0526829	2.37976	10.4923	2.10446	0.0408738	0.110945	-4.19691
FST	8.75465	8.50852	7.33022	1.42443	0.061305	2.78756	8.4096	2.10385	0.0409299	0.110945	-4.19806
CYBB	10.4348	9.52239	9.49058	0.94424	0.0386755	1.8498	10.0229	2.09929	0.0413497	0.111674	-4.20665
CXCL8	9.99115	9.71088	8.01998	1.97117	0.0736628	3.86868	9.52841	2.09146	0.0420791	0.113231	-4.22137
CXCL12	8.22951	7.14364	6.18673	2.04278	0.069897	4.01566	7.55552	2.08463	0.0427245	0.114322	-4.23417
BGN	12.4836	11.9324	11.1083	1.37531	0.0465968	2.70401	12.0738	2.08391	0.0427935	0.114322	-4.23552
CXCL11	7.59724	6.58704	5.47004	2.1272	0.0692442	4.18516	6.92486	2.08104	0.0430671	0.114639	-4.24088
CXCR4	11.2506	10.123	10.2566	0.993954	0.0300167	1.95789	10.7762	2.076	0.0435531	0.115517	-4.25031
PIK3R6	3.78251	2.42291	2.25435	1.52816	0.0443963	3.01193	3.14453	2.07354	0.043791	0.115733	-4.25488
RUNX1	9.86325	9.75381	9.10959	0.753661	0.0205629	1.48676	9.68577	2.06977	0.0441588	0.11629	-4.2619
MISP	4.91059	4.01536	2.95578	1.95481	0.050931	3.85869	4.30079	2.06716	0.0444154	0.116551	-4.26676
RBL2	9.16899	8.77615	8.7099	0.459086	0.0115111	0.90666	8.98114	2.06508	0.0446204	0.116675	-4.27062
BMPER	4.68942	3.05975	3.20077	1.48864	0.0298412	2.94744	3.99332	2.05449	0.0456783	0.119021	-4.29026
MCAM	9.49642	9.0111	8.66802	0.828397	0.0158622	1.64093	9.21211	2.05261	0.0458683	0.119097	-4.29374
ANGPT2	7.47594	6.25049	6.32292	1.15302	0.0198594	2.28618	6.94578	2.04859	0.0462767	0.119737	-4.30116
PDGFA	7.53295	7.17281	6.69521	0.837747	0.00929082	1.6662	7.27737	2.03588	0.0475887	0.122703	-4.32455
TMPRSS2	2.69921	1.06895	1.39647	1.30275	0.00637741	2.59912	2.04016	2.02321	0.0489295	0.125722	-4.34776
NDP	3.14406	1.87499	2.0495	1.09456	0.00146615	2.18765	2.61493	2.016	0.0497061	0.127275	-4.36089
GDF5	2.62578	1.08692	1.45863	1.16715	-0.00159044	2.3359	2.01618	2.01056	0.0502997	0.128241	-4.37079
GRHL2	7.11523	8.21134	7.97785	-0.862622	-1.72693	0.0016858	7.55569	-2.00938	0.05043	0.128241	-4.37294
ANGPTL2	10.375	10.2356	9.06183	1.31321	-0.00657385	2.633	10.0783	2.00327	0.0511045	0.128602	-4.38401
GIMAP6	7.22597	6.68546	6.35352	0.872454	-0.00450475	1.74941	6.91936	2.00296	0.0511394	0.128602	-4.38458
CKMT1A	6.71928	7.70424	8.09012	-1.37084	-2.74944	0.00775509	7.23421	-2.00198	0.0512489	0.128602	-4.38636
NFKB1	7.15593	6.83613	6.43601	0.719926	-0.00413099	1.44398	6.93377	2.00182	0.0512668	0.128602	-4.38665
CMA1	4.57287	4.10207	2.73101	1.84186	-0.0358406	3.71957	4.08941	1.97487	0.0543476	0.135869	-4.43515
ACVR1	9.42087	8.74838	8.85988	0.560997	-0.0149811	1.13697	9.14429	1.96094	0.0560029	0.139536	-4.46002
NOS3	5.59842	4.3929	4.54127	1.05715	-0.0294499	2.14375	5.09231	1.95874	0.0562682	0.139726	-4.46394
PTRF	8.07107	7.5859	6.8593	1.21176	-0.0357103	2.45924	7.71012	1.95567	0.0566397	0.140179	-4.46938
DICER1	9.85921	9.56361	9.41596	0.443247	-0.0149174	0.901411	9.6983	1.94775	0.0576088	0.142102	-4.48342
PIK3R1	8.91125	8.35989	8.04938	0.861871	-0.0298354	1.75358	8.6041	1.94594	0.0578325	0.142179	-4.48662
ID2	8.56777	8.26913	7.59443	0.973349	-0.0509334	1.99763	8.3001	1.91319	0.0620069	0.150214	-4.54411
TGFBI	13.0255	12.6508	11.9587	1.06688	-0.0561087	2.18986	12.7206	1.91271	0.0620698	0.150214	-4.54494
CAMK2B	2.75707	1.46537	1.64061	1.11645	-0.059256	2.29216	2.21803	1.91183	0.0621853	0.150214	-4.54648
HK3	4.1811	3.31733	3.05373	1.12737	-0.059856	2.3146	3.74448	1.9118	0.0621897	0.150214	-4.54653
UTS2	3.97708	1.4594	2.7923	1.18478	-0.0634271	2.43299	3.12469	1.911	0.0622952	0.150214	-4.54793
DLL4	5.75637	5.43858	4.80338	0.952989	-0.0516457	1.95762	5.48809	1.9098	0.0624527	0.150214	-4.55001
PTPRM	7.49379	6.67384	6.46742	1.02637	-0.0559182	2.10867	7.08808	1.90928	0.0625216	0.150214	-4.55091
ENO1	12.5782	13.5598	13.2156	-0.637445	-1.31208	0.0371863	12.9456	-1.90233	0.0634471	0.151944	-4.56299
VAV3	6.27589	7.20656	7.18184	-0.905949	-1.86753	0.0556282	6.68458	-1.89683	0.0641867	0.15322	-4.57251
COL1A1	16.0673	15.8391	14.7493	1.318	-0.0866733	2.72268	15.7479	1.88908	0.0652428	0.155206	-4.58591
ZFYVE9	7.6188	8.41614	8.17401	-0.555202	-1.14736	0.0369563	7.92475	-1.88765	0.065438	0.155206	-4.58836
RRAS	7.98289	7.80738	7.41199	0.570907	-0.0390776	1.18089	7.82581	1.88432	0.0658971	0.155795	-4.59409
GTF2I	10.6215	10.6556	11.0355	-0.413978	-0.857977	0.0300207	10.7127	-1.87717	0.0668921	0.157644	-4.60637
ILK	8.57961	8.18836	7.93485	0.644762	-0.0486292	1.33815	8.35502	1.8721	0.0676054	0.158531	-4.61506
SMAD4	10.1624	9.77721	9.74925	0.41317	-0.0314718	0.857811	9.98563	1.8708	0.0677899	0.158531	-4.61729
IL18	7.72747	8.09487	8.78526	-1.0578	-2.19698	0.0813896	8.02884	-1.86946	0.0679799	0.158531	-4.61958
ADD1	9.44896	8.95393	8.77015	0.678811	-0.05263	1.41025	9.19219	1.86844	0.0681254	0.158531	-4.62133
GDF6	3.9222	3.25097	2.61365	1.30855	-0.105495	2.72259	3.49641	1.8631	0.0688883	0.159804	-4.63043
SPINK5	4.53404	5.83611	6.51591	-1.98187	-4.14246	0.178715	5.2487	-1.84677	0.0712674	0.164806	-4.65815
PRELP	4.88284	3.13891	3.14871	1.73413	-0.176873	3.64513	4.10972	1.82696	0.0742468	0.170811	-4.6915
CLDN7	7.04783	6.06685	5.70756	1.34027	-0.13712	2.81766	6.53998	1.82644	0.074326	0.170811	-4.69237
TBX4	1.9791	1.32475	1.03226	0.946846	-0.098907	1.9926	1.62978	1.82289	0.0748726	0.171535	-4.69832
PTTG1	9.43548	9.87107	10.1016	-0.666161	-1.40363	0.0713085	9.67519	-1.81863	0.0755308	0.172509	-4.70543
COMP	9.82628	7.88883	7.75142	2.07486	-0.227504	4.37723	8.93771	1.81436	0.0761958	0.173492	-4.71255
CST7	7.15778	6.94241	5.90614	1.25164	-0.143157	2.64643	6.8548	1.80666	0.0774077	0.175687	-4.72535
PDGFC	7.70651	7.55805	6.70194	1.00456	-0.116562	2.12569	7.4693	1.80398	0.0778336	0.175687	-4.72979
COL1A2	13.574	13.162	12.3242	1.2498	-0.145203	2.6448	13.2233	1.80374	0.077872	0.175687	-4.73019
VWA1	2.68064	3.27081	1.45771	1.22292	-0.146027	2.59188	2.58032	1.79854	0.0787039	0.177024	-4.7388
VIT	5.471	4.25682	4.0466	1.4244	-0.173743	3.02255	4.88932	1.79443	0.0793678	0.177976	-4.7456
ST14	9.1732	9.40091	9.88699	-0.713783	-1.51598	0.0884184	9.37162	-1.7914	0.0798592	0.178537	-4.75059
ANPEP	7.62517	7.81656	6.88485	0.740321	-0.0944696	1.57511	7.52389	1.78547	0.0808291	0.180161	-4.76035
PLAU	10.6738	10.654	9.85131	0.822535	-0.10823	1.7533	10.5045	1.7792	0.0818652	0.181923	-4.77063
DESI1	8.26207	8.88846	8.77755	-0.515488	-1.10202	0.0710421	8.51828	-1.76945	0.0834982	0.184996	-4.78656
IBSP	3.21054	1.8652	2.0235	1.18704	-0.16719	2.54128	2.64427	1.76475	0.0842951	0.186204	-4.79421
RPS6KB2	8.7238	9.5811	9.51399	-0.790187	-1.69395	0.113579	9.0914	-1.76029	0.0850572	0.187328	-4.80146
SH2B3	8.28338	8.07283	7.63166	0.651721	-0.0943169	1.39776	8.10157	1.75877	0.0853168	0.187343	-4.80391
SMAD2	9.60827	9.0111	9.06952	0.538743	-0.0794808	1.15697	9.35454	1.75447	0.0860602	0.188416	-4.81089
FXYD6	8.49352	8.06741	7.6483	0.845226	-0.126345	1.8168	8.22032	1.75149	0.086577	0.188988	-4.8157
SFRP1	8.4806	8.13693	7.12938	1.35122	-0.205444	2.90788	8.12635	1.74759	0.0872576	0.189914	-4.82199
ADAM28	6.49531	5.04303	5.28743	1.20788	-0.191383	2.60715	5.89873	1.73794	0.0889633	0.193058	-4.83752
PRKCB	6.75737	5.95012	5.60544	1.15194	-0.187365	2.49124	6.32966	1.73165	0.0900891	0.19493	-4.8476
TMPRSS4	4.18302	5.12523	5.67908	-1.49606	-3.24057	0.248453	4.71255	-1.72657	0.0910065	0.196341	-4.85571
F11R	10.1729	10.3155	10.7827	-0.609743	-1.32545	0.105961	10.3297	-1.71523	0.0930835	0.200238	-4.87375
KRT19	7.19624	5.32134	5.13939	2.05685	-0.360672	4.47437	6.32656	1.71294	0.0935081	0.200568	-4.87739
STAT1	11.5417	11.2495	10.9245	0.617205	-0.114284	1.34869	11.3468	1.69876	0.0961707	0.205683	-4.89978
BRMS1	8.25715	8.38146	8.71297	-0.455825	-0.997202	0.0855525	8.3787	-1.69515	0.0968585	0.206557	-4.90545
INHBE	4.00885	1.51371	2.63809	1.37076	-0.268239	3.00976	3.12478	1.68381	0.0990452	0.210613	-4.9232
RELN	4.36293	3.15968	3.06309	1.29984	-0.261072	2.86076	3.80883	1.67657	0.100463	0.213015	-4.93448
RBM47	6.83229	6.3969	6.07389	0.7584	-0.154341	1.67114	6.57418	1.67286	0.101194	0.213954	-4.94024
SMOC1	4.98823	3.54142	3.48521	1.50303	-0.329581	3.33563	4.33396	1.65123	0.105555	0.222538	-4.97362
CXCL10	9.03059	7.78143	7.59137	1.43922	-0.321132	3.19958	8.4374	1.64603	0.106626	0.224156	-4.98159
PIK3R5	6.98942	6.34888	6.14603	0.843396	-0.197156	1.88395	6.66417	1.63184	0.109593	0.229742	-5.00321
SIRT1	7.35873	6.39549	6.72521	0.63352	-0.149038	1.41608	6.99657	1.62987	0.11001	0.229964	-5.0062
FAM174B	2.99515	3.01543	2.07956	0.915586	-0.223746	2.05492	2.81699	1.61792	0.112568	0.234649	-5.02426
FUT3	2.38463	3.49194	3.70923	-1.32461	-2.9754	0.326191	2.92023	-1.61548	0.113096	0.235088	-5.02794
SYK	8.18921	7.83238	7.68306	0.506155	-0.126346	1.13866	8.00076	1.61113	0.114043	0.236392	-5.03447
FBP1	6.71554	5.78089	5.64796	1.06758	-0.269899	2.40506	6.27355	1.60703	0.114943	0.237592	-5.04063
MAP3K7	8.75995	8.55491	8.46337	0.296583	-0.0764217	0.669587	8.65052	1.60081	0.116315	0.239759	-5.04992
IL1A	7.05984	6.34939	5.44212	1.61772	-0.419644	3.65508	6.56263	1.59861	0.116805	0.240099	-5.0532
MMP24	3.85202	3.72996	5.22072	-1.36871	-3.09799	0.360581	4.09592	-1.5935	0.117948	0.241338	-5.06081
FREM1	4.56473	3.70975	3.46724	1.09748	-0.289562	2.48453	4.13624	1.593	0.11806	0.241338	-5.06155
SPP1	9.91096	8.29777	8.48466	1.4263	-0.3789	3.2315	9.23136	1.59072	0.118573	0.24165	-5.06494
CCL7	1.02218	0.198085	0.416527	0.605655	-0.162061	1.37337	0.699605	1.58831	0.119119	0.24165	-5.06852
KRT1	4.30532	5.68209	6.57635	-2.27103	-5.15032	0.608264	5.09607	-1.58798	0.119192	0.24165	-5.069
SP1	9.15371	9.52532	9.6691	-0.515394	-1.17313	0.142344	9.34763	-1.5776	0.121563	0.245783	-5.08435
NOTCH1	8.19501	7.77199	7.60766	0.587349	-0.171159	1.34586	7.97413	1.559	0.125903	0.253864	-5.11161
SLPI	8.47306	9.43748	10.463	-1.98992	-4.56295	0.583098	9.10679	-1.55705	0.126364	0.254102	-5.11445
BTG1	11.5696	10.6762	11.1239	0.44576	-0.136466	1.02799	11.2621	1.54141	0.13012	0.260945	-5.13712
MYO1D	9.42034	8.32758	8.78441	0.635929	-0.20447	1.47633	9.02604	1.52346	0.13454	0.268613	-5.16288
JAG1	10.8696	10.1553	10.3934	0.476192	-0.153325	1.10571	10.5998	1.52294	0.13467	0.268613	-5.16362
COL4A2	11.272	10.8204	10.4354	0.836518	-0.271093	1.94413	10.9943	1.52054	0.135272	0.269089	-5.16705
PITX2	3.84989	4.04547	4.94468	-1.09479	-2.54595	0.356365	4.11666	-1.51889	0.135685	0.269188	-5.1694
ROCK2	10.5325	10.0955	10.129	0.403501	-0.132609	0.939611	10.345	1.5153	0.136589	0.269337	-5.1745
FBN2	5.98813	5.44597	4.77384	1.21429	-0.400036	2.82861	5.61274	1.5144	0.136817	0.269337	-5.17579
HAS1	4.32159	3.59108	3.06783	1.25376	-0.41471	2.92222	3.89227	1.51288	0.137202	0.269337	-5.17794
CDKN2A	5.47416	4.47717	6.67568	-1.20152	-2.8017	0.398661	5.47076	-1.51172	0.137497	0.269337	-5.17959
HOXA7	3.08948	3.4626	4.14868	-1.05919	-2.47013	0.351744	3.39253	-1.51139	0.13758	0.269337	-5.18006
HUNK	5.13749	4.39108	3.94132	1.19616	-0.400827	2.79315	4.7158	1.50799	0.138447	0.270319	-5.18488
EPHA1	5.31756	6.691	6.19168	-0.874113	-2.05032	0.30209	5.82812	-1.49622	0.141478	0.27551	-5.20147
AGR2	3.46662	3.67312	4.51032	-1.04371	-2.45104	0.363627	3.72584	-1.4931	0.142289	0.27607	-5.20584
CALCRL	8.10385	7.33531	7.37754	0.726305	-0.253606	1.70622	7.77072	1.49225	0.142512	0.27607	-5.20704
SPOCK3	3.43722	1.27511	2.32087	1.11634	-0.40285	2.63554	2.68543	1.47943	0.145893	0.281882	-5.22494
MED23	7.56002	7.00441	7.10273	0.457288	-0.166256	1.08083	7.33274	1.47649	0.146676	0.282657	-5.22902
DAG1	8.07034	7.80094	7.58011	0.490229	-0.179898	1.16036	7.90644	1.47282	0.147659	0.283813	-5.2341
DLC1	9.01196	8.50539	7.64379	1.36817	-0.50889	3.24522	8.61449	1.46747	0.149102	0.284556	-5.2415
SEMA3E	3.4117	2.34725	2.35699	1.05471	-0.392307	2.50174	2.94056	1.46747	0.149104	0.284556	-5.24151
TNFRSF1A	10.5258	10.2805	10.1443	0.381464	-0.142014	0.904942	10.3895	1.46711	0.1492	0.284556	-5.242
VEGFC	8.39525	8.03222	7.50301	0.892242	-0.341099	2.12558	8.12806	1.45649	0.152099	0.28934	-5.25661
CAV1	11.1645	11.0048	10.4799	0.684575	-0.264073	1.63322	10.9885	1.45286	0.1531	0.290498	-5.26158
PTGDS	8.89327	7.48587	7.71168	1.18159	-0.457671	2.82085	8.31292	1.4512	0.15356	0.290626	-5.26385
NFAT5	6.98022	7.18173	6.4432	0.537017	-0.212991	1.28702	6.92207	1.44156	0.156252	0.294966	-5.27699
LEFTY1	2.64671	2.52028	1.95757	0.689136	-0.278782	1.65705	2.47798	1.43343	0.158549	0.298278	-5.28801
ROCK1	10.7877	10.3883	10.3165	0.471174	-0.191037	1.13339	10.5958	1.4325	0.158813	0.298278	-5.28926
STAB1	9.29492	8.57847	8.59233	0.702587	-0.29713	1.70231	8.97927	1.41492	0.163876	0.307008	-5.31287
ALDOA	13.2541	13.7691	13.7165	-0.462403	-1.12243	0.197621	13.4725	-1.41049	0.165172	0.308655	-5.31878
COL5A2	11.6045	11.5145	10.9137	0.690719	-0.298327	1.67977	11.4443	1.40603	0.166485	0.310325	-5.32471
TSHR	2.15304	1.06105	1.46354	0.689499	-0.298822	1.67782	1.74821	1.40457	0.166915	0.310344	-5.32664
GALNT7	7.41364	6.65132	6.92747	0.486171	-0.214565	1.18691	7.13006	1.39683	0.169218	0.313837	-5.33688
TNFSF10	10.9183	10.1513	10.1971	0.721155	-0.324891	1.7672	10.5865	1.38799	0.171876	0.31797	-5.34851
MMP9	10.054	9.43425	9.14719	0.906817	-0.413898	2.22753	9.72115	1.38236	0.173588	0.320337	-5.3559
EPN3	6.83919	7.8658	7.65187	-0.812683	-1.99812	0.372757	7.25267	-1.38023	0.174238	0.320736	-5.35868
TIMP4	3.08268	2.17981	1.89868	1.184	-0.551238	2.91923	2.62518	1.37373	0.176233	0.323604	-5.36714
B3GNT3	6.01781	6.46298	4.85259	1.16522	-0.545717	2.87616	5.89359	1.37114	0.177032	0.324267	-5.3705
P3H2	6.17113	7.55367	7.25593	-1.0848	-2.68317	0.51357	6.72605	-1.36641	0.178502	0.326152	-5.37663
TXNIP	12.674	11.5047	11.9843	0.689665	-0.331344	1.71067	12.2502	1.35993	0.180528	0.329042	-5.38499
CTSH	10.0076	8.88149	9.4323	0.575262	-0.277304	1.42783	9.61725	1.35846	0.180992	0.329077	-5.38689
PRKCG	2.40884	1.20369	1.62771	0.781137	-0.378156	1.94043	1.95802	1.35657	0.181587	0.329349	-5.38931
ARHGAP32	7.37874	8.03489	7.94407	-0.565325	-1.40747	0.276816	7.6522	-1.35152	0.183188	0.33144	-5.39579
IL1B	6.98455	7.06173	5.73224	1.25231	-0.617535	3.12216	6.75296	1.34839	0.184184	0.33243	-5.39979
HMOX1	8.58746	8.14202	7.93216	0.655298	-0.327655	1.63825	8.34751	1.34219	0.186169	0.335165	-5.4077
ATPIF1	10.0185	10.1229	10.4363	-0.417736	-1.04498	0.209504	10.1276	-1.34084	0.186605	0.335165	-5.40942
DCC	2.14622	2.08576	1.35449	0.791733	-0.402207	1.98567	1.9731	1.33507	0.188471	0.337696	-5.41673
RGCC	11.272	10.4607	10.7224	0.549659	-0.281013	1.38033	10.9638	1.33221	0.189403	0.338546	-5.42035
TMPRSS6	2.48155	1.55324	1.65868	0.822874	-0.426084	2.07183	2.09006	1.32646	0.191284	0.341085	-5.4276
ADAM8	6.60817	5.9269	5.89031	0.717862	-0.373219	1.80894	6.29807	1.32463	0.191888	0.341339	-5.42991
IL1RN	6.96162	7.94833	7.80408	-0.842456	-2.1266	0.441685	7.37131	-1.32082	0.193144	0.342749	-5.43469
HIPK2	8.80879	9.42534	9.26478	-0.455992	-1.15873	0.246749	9.0507	-1.30638	0.197965	0.35043	-5.4527
NPR1	5.47449	4.45673	4.55636	0.918132	-0.498284	2.33455	5.04208	1.30504	0.198419	0.35043	-5.45436
AP1M2	7.04086	7.27818	7.65904	-0.618174	-1.57563	0.339285	7.22251	-1.29987	0.20017	0.351549	-5.46076
GATA4	2.1407	1.51779	1.30436	0.836341	-0.459542	2.13222	1.82116	1.29935	0.200346	0.351549	-5.4614
NME4	8.54602	8.86953	8.93686	-0.390838	-0.996868	0.215192	8.70327	-1.29841	0.200667	0.351549	-5.46256
SSTR2	7.20173	5.89996	6.0383	1.16343	-0.643767	2.97063	6.65083	1.29612	0.201449	0.351549	-5.46539
TWIST2	7.88616	8.3803	7.26247	0.623689	-0.346109	1.59349	7.88221	1.29478	0.201906	0.351549	-5.46703
GDF15	4.77542	3.29003	3.84412	0.931301	-0.517553	2.38016	4.22607	1.29412	0.202132	0.351549	-5.46785
MMP3	9.26846	10.386	8.08875	1.17971	-0.656622	3.01604	9.30569	1.2934	0.202378	0.351549	-5.46873
CD46	10.256	9.94012	9.92125	0.33477	-0.189692	0.859233	10.1118	1.28511	0.205233	0.355674	-5.47889
WNT5B	6.61662	6.28442	5.91467	0.701952	-0.400763	1.80467	6.39503	1.2816	0.206453	0.355808	-5.48318
LAMA1	4.65112	4.22622	3.77517	0.87595	-0.50049	2.25239	4.37207	1.28124	0.206578	0.355808	-5.48362
CLDN4	6.73513	8.55539	8.00409	-1.26896	-3.26374	0.725827	7.43387	-1.28074	0.206753	0.355808	-5.48423
MYC	10.8904	10.3534	10.4534	0.436972	-0.251393	1.12534	10.6718	1.27804	0.207696	0.356601	-5.48752
TPSD1	4.16781	2.84658	3.1194	1.04841	-0.608494	2.70532	3.63516	1.27392	0.209138	0.358245	-5.49251
ITGA9	4.81671	4.53618	4.08236	0.73435	-0.428879	1.89758	4.60127	1.271	0.210165	0.359173	-5.49605
HSP90B1	10.0054	9.74182	9.62705	0.378346	-0.222901	0.979594	9.8653	1.26691	0.211613	0.359484	-5.50099
CD82	8.39501	8.88809	8.93676	-0.541748	-1.40297	0.319471	8.62389	-1.26646	0.21177	0.359484	-5.50153
PDK1	7.15643	7.73671	7.72789	-0.571465	-1.47999	0.337063	7.41257	-1.26637	0.211804	0.359484	-5.50164
NRCAM	4.60765	2.90053	3.55762	1.05002	-0.636647	2.73669	3.98035	1.25336	0.216453	0.366534	-5.51725
ERBB2IP	10.7247	10.4567	10.4954	0.229264	-0.140057	0.598584	10.6133	1.2498	0.217741	0.367872	-5.5215
CDC42	11.4649	11.2812	11.1503	0.314609	-0.194729	0.823947	11.3571	1.24358	0.220001	0.370845	-5.52889
CBLC	3.85921	5.03567	4.62147	-0.762262	-2.00572	0.481197	4.29924	-1.23419	0.223447	0.375798	-5.53998
ECM2	6.72069	5.93394	5.78755	0.933138	-0.592089	2.45836	6.34174	1.23174	0.224351	0.376462	-5.54286
LAMA3	9.0248	9.16041	8.15626	0.86854	-0.554258	2.29134	8.88424	1.22901	0.225364	0.377307	-5.54607
PPL	7.35425	8.31892	8.17422	-0.819965	-2.16549	0.525561	7.75405	-1.22691	0.226146	0.377404	-5.54853
PKM	12.3908	12.5761	12.7958	-0.404956	-1.0699	0.25999	12.5171	-1.22611	0.226443	0.377404	-5.54946
NOX5	3.97739	2.75218	3.10594	0.871452	-0.561433	2.30434	3.5036	1.22445	0.227063	0.377587	-5.5514
ACHE	5.45195	3.82316	4.26201	1.18994	-0.776279	3.15617	4.81581	1.21844	0.229317	0.38048	-5.55841
TNFSF13	8.69504	8.1608	7.88483	0.810202	-0.539318	2.15972	8.40241	1.20871	0.232996	0.38572	-5.56968
BCAS1	2.96667	1.79136	2.09656	0.870114	-0.606129	2.34636	2.50535	1.18666	0.241499	0.398904	-5.59492
RBX1	11.5031	11.4255	11.754	-0.250878	-0.678021	0.176264	11.5343	-1.18249	0.243131	0.400578	-5.59964
ROBO4	5.63785	5.23526	4.98456	0.653283	-0.460102	1.76667	5.40878	1.18131	0.243595	0.400578	-5.60097
CXCL17	3.27826	1.32252	2.28052	0.997739	-0.705583	2.70106	2.60064	1.17931	0.244382	0.400982	-5.60323
SNAI2	11.2174	11.0566	10.8283	0.389149	-0.281449	1.05975	11.1003	1.16832	0.248741	0.407231	-5.61557
HAPLN1	4.04317	2.45489	3.37145	0.671715	-0.493742	1.83717	3.52058	1.16037	0.251928	0.411473	-5.62443
OVOL2	6.6347	6.94388	7.22606	-0.591361	-1.61853	0.435811	6.82855	-1.15909	0.252444	0.411473	-5.62585
CGN	3.27052	4.02264	4.22884	-0.958318	-2.62506	0.708427	3.64604	-1.15758	0.253057	0.411565	-5.62754
KISS1	3.32462	1.22472	2.50717	0.817453	-0.608164	2.24307	2.64782	1.15443	0.254329	0.412727	-5.63102
SPINT1	8.84544	9.1402	9.31845	-0.473007	-1.30213	0.356119	9.0121	-1.14857	0.256717	0.415689	-5.63749
ITGB7	4.90154	4.90976	4.06765	0.833885	-0.629567	2.29734	4.73677	1.14719	0.257278	0.415689	-5.639
CHD4	9.73339	9.52327	9.44858	0.284809	-0.216066	0.785684	9.62507	1.14481	0.258254	0.416358	-5.64162
PTEN	10.5614	10.2301	10.294	0.267368	-0.205013	0.739749	10.4269	1.13953	0.260425	0.418194	-5.64739
SMURF2	8.86996	8.68897	8.578	0.29196	-0.224534	0.808454	8.76732	1.13806	0.26103	0.418194	-5.64899
CLDN3	1.40897	0.218308	0.817764	0.591209	-0.454804	1.63722	0.99968	1.13792	0.261089	0.418194	-5.64915
BAI3	6.93365	5.95746	5.79866	1.13499	-0.89402	3.16401	6.46803	1.12621	0.265963	0.424359	-5.66187
VAMP8	8.38498	8.88607	8.77416	-0.389183	-1.0851	0.306733	8.58531	-1.12592	0.266084	0.424359	-5.66218
FIGF	3.72662	2.00591	2.98672	0.739903	-0.595063	2.07487	3.15802	1.11587	0.270316	0.430181	-5.67298
PRKCZ	6.05064	6.59709	6.60753	-0.556889	-1.56692	0.453138	6.29559	-1.11006	0.272787	0.433181	-5.67919
EGLN3	8.42679	9.23737	7.7013	0.725492	-0.597083	2.04807	8.47984	1.10439	0.275211	0.435884	-5.68522
MMP12	7.16538	7.00988	6.04326	1.12212	-0.925478	3.16972	6.90294	1.10333	0.275667	0.435884	-5.68634
BAD	8.00396	8.71433	8.59927	-0.595305	-1.68594	0.495332	8.29667	-1.09893	0.277562	0.437944	-5.69099
MAPK3	9.44071	9.1969	9.14824	0.292469	-0.247791	0.83273	9.32262	1.0899	0.281476	0.443034	-5.70048
TNF	6.15599	6.851	5.29715	0.858843	-0.729344	2.44703	6.15412	1.08873	0.281985	0.443034	-5.7017
RORB	4.3529	2.91913	3.46406	0.888834	-0.76921	2.54688	3.82465	1.07928	0.286132	0.447744	-5.71155
ENPEP	5.67473	5.14829	5.18829	0.486442	-0.42109	1.39397	5.44875	1.07914	0.286193	0.447744	-5.7117
AQP1	7.92825	7.75447	7.26678	0.661476	-0.585095	1.90805	7.75348	1.06833	0.290987	0.45364	-5.72286
LAMC1	10.0082	10.1575	9.60126	0.406938	-0.360272	1.17415	9.96331	1.06788	0.291188	0.45364	-5.72332
PLCG1	9.31695	8.92561	9.05685	0.260095	-0.234852	0.755041	9.16927	1.05799	0.295625	0.459574	-5.73343
EPHB4	9.11562	9.18934	9.43098	-0.315366	-0.916264	0.285532	9.19671	-1.05663	0.296239	0.459574	-5.73482
TNMD	2.0027	1.01232	1.49246	0.51024	-0.464098	1.48458	1.65856	1.05432	0.297282	0.460228	-5.73716
ENO3	4.64826	4.53564	3.99197	0.656285	-0.603431	1.916	4.48947	1.04889	0.29975	0.46308	-5.74266
SLC12A6	6.37606	6.58592	6.91982	-0.54376	-1.59189	0.504374	6.53611	-1.04448	0.301763	0.465218	-5.74711
CD34	8.2038	7.79449	7.74552	0.458279	-0.430598	1.34716	8.01209	1.038	0.304736	0.468825	-5.7536
PDPN	10.5277	10.0603	10.0114	0.516295	-0.490482	1.52307	10.3102	1.03246	0.307295	0.47178	-5.75913
TGFB1	11.5499	11.4169	11.0188	0.531085	-0.508349	1.57052	11.4112	1.02867	0.309054	0.473498	-5.76289
EMILIN3	3.97104	3.78952	3.15664	0.814401	-0.785003	2.4138	3.76379	1.02515	0.310691	0.474698	-5.76637
HDHD3	7.58184	7.45468	7.84632	-0.264474	-0.78434	0.255392	7.60365	-1.02424	0.31112	0.474698	-5.76727
BMPR1A	9.34378	9.17908	9.03646	0.307326	-0.300126	0.914779	9.24206	1.01858	0.313768	0.477428	-5.77284
ARAP2	7.59595	8.04573	8.03133	-0.435382	-1.29672	0.425958	7.79297	-1.01767	0.3142	0.477428	-5.77374
CHAD	2.41445	2.40646	3.06836	-0.653901	-1.95475	0.646943	2.54328	-1.01204	0.316854	0.480476	-5.77925
SNAI3	3.83699	3.61395	3.10094	0.736054	-0.741777	2.21388	3.63526	1.00275	0.321265	0.486168	-5.78827
HK2	9.38642	10.0817	9.91563	-0.529207	-1.59345	0.535034	9.66222	-1.00114	0.322036	0.486339	-5.78983
LTBP4	10.0785	10.0433	9.61893	0.459583	-0.470656	1.38982	9.97798	0.994668	0.32514	0.490028	-5.79606
ITGB1BP1	5.92824	5.14933	5.10465	0.823595	-0.85825	2.50544	5.57312	0.985909	0.329374	0.495399	-5.80443
CFP	3.06542	2.42087	2.36202	0.703399	-0.739292	2.14609	2.76718	0.981607	0.331467	0.497536	-5.80852
TCEB2	6.28216	6.48552	6.65613	-0.373978	-1.15136	0.403408	6.40666	-0.968542	0.337877	0.505263	-5.82082
PYCARD	8.23056	8.40762	8.79345	-0.56289	-1.73322	0.607439	8.38642	-0.968332	0.33798	0.505263	-5.82102
MAPK1	8.59922	8.50103	8.2709	0.328316	-0.358455	1.01509	8.50955	0.962475	0.340881	0.508573	-5.82648
RORA	8.24856	8.67321	8.63788	-0.389326	-1.20598	0.42733	8.43023	-0.959806	0.342208	0.509525	-5.82896
SCNN1A	4.83688	5.59037	5.73797	-0.901097	-2.80035	0.998153	5.20128	-0.955209	0.344502	0.511911	-5.83321
DPT	9.1884	9.49351	8.40045	0.787954	-0.879214	2.45512	9.10539	0.951548	0.346337	0.512847	-5.83659
CLEC2B	11.2008	10.8441	10.7573	0.443468	-0.495186	1.38212	11.0249	0.951186	0.346518	0.512847	-5.83692
TCEB1	11.1652	11.4046	11.4881	-0.322939	-1.01369	0.367807	11.2883	-0.941265	0.351523	0.519215	-5.846
MMP10	6.66481	6.93836	5.50823	1.15658	-1.33406	3.64722	6.50036	0.934916	0.35475	0.522939	-5.85176
AGGF1	7.44882	7.38182	7.78023	-0.331402	-1.05369	0.390889	7.49873	-0.923744	0.360476	0.529845	-5.86181
LRG1	4.42379	4.72621	5.45404	-1.03024	-3.27751	1.21702	4.70376	-0.922984	0.360868	0.529845	-5.86249
NF1	9.90832	9.65847	9.69639	0.211932	-0.251953	0.675817	9.80486	0.919803	0.36251	0.53039	-5.86532
CD36	6.8726	5.9247	6.13626	0.736336	-0.876086	2.34876	6.49362	0.919404	0.362716	0.53039	-5.86568
HIF1A	11.7377	11.6564	11.4403	0.297376	-0.355688	0.95044	11.6584	0.916767	0.364082	0.53039	-5.86802
S100A14	7.26468	8.84788	8.06932	-0.804641	-2.57179	0.962509	7.81261	-0.916722	0.364105	0.53039	-5.86806
CREBBP	8.4176	8.44877	8.21118	0.206419	-0.250513	0.663352	8.38394	0.90951	0.367857	0.534803	-5.87444
PPP1R16B	5.93079	5.51856	5.31113	0.619662	-0.75928	1.9986	5.70609	0.904728	0.370359	0.537384	-5.87864
AAMP	9.95597	9.62028	9.67665	0.279321	-0.345969	0.904611	9.81805	0.899354	0.373183	0.540295	-5.88334
FREM2	3.04814	1.5685	2.40733	0.640812	-0.795685	2.07731	2.55829	0.898121	0.373833	0.540295	-5.88441
GLYR1	8.39631	7.82272	8.026	0.370311	-0.461077	1.2017	8.18204	0.896751	0.374556	0.540295	-5.8856
EPCAM	3.0729	4.68921	3.77612	-0.703225	-2.29063	0.884179	3.60864	-0.891899	0.377123	0.54294	-5.88981
HOXB13	2.7992	2.31842	3.47534	-0.676148	-2.20554	0.853242	2.8169	-0.890088	0.378085	0.543268	-5.89137
CUL1	9.29452	9.22184	9.06073	0.23379	-0.296076	0.763656	9.23	0.888318	0.379026	0.543564	-5.8929
RAMP2	7.95179	7.21608	7.50741	0.444372	-0.566287	1.45503	7.68307	0.88522	0.380676	0.544189	-5.89556
APC	7.00886	7.13172	7.21944	-0.210577	-0.689765	0.26861	7.08101	-0.88474	0.380933	0.544189	-5.89597
MYO5C	5.94707	4.9714	5.39641	0.550665	-0.716227	1.81756	5.59844	0.875099	0.386101	0.55051	-5.9042
CCR2	6.54672	5.99836	6.04011	0.50661	-0.665056	1.67828	6.31135	0.870521	0.38857	0.552738	-5.90808
RNH1	10.0168	9.90182	9.71497	0.301823	-0.397092	1.00074	9.92832	0.869434	0.389157	0.552738	-5.90899
CTSG	5.14934	5.54662	4.27709	0.872252	-1.15221	2.89672	5.072	0.867444	0.390235	0.553207	-5.91067
EIF4E2	10.2311	10.1269	10.022	0.209086	-0.278232	0.696405	10.1638	0.863819	0.392203	0.554933	-5.91371
RAC2	10.0789	9.93949	9.64216	0.436751	-0.582919	1.45642	9.95748	0.86235	0.393002	0.555003	-5.91494
MMP17	6.45602	7.36118	7.02557	-0.56955	-1.90627	0.767169	6.79119	-0.857829	0.395468	0.557421	-5.91872
APOH	1.81973	1.01232	1.41329	0.406436	-0.550209	1.36308	1.54107	0.855363	0.396817	0.558259	-5.92077
RPS6KB1	9.46769	9.13734	9.61886	-0.15117	-0.509173	0.206833	9.41717	-0.850136	0.399685	0.56066	-5.92509
HOXB3	6.49156	6.48618	6.0295	0.462061	-0.633024	1.55715	6.39784	0.849494	0.400039	0.56066	-5.92562
NTRK1	3.41251	3.65314	2.71561	0.696895	-0.973206	2.367	3.33195	0.840105	0.405227	0.566859	-5.93332
TNFRSF12A	8.35913	8.8463	7.94469	0.414436	-0.588174	1.41705	8.39533	0.832213	0.409621	0.571923	-5.93973
CXCL13	8.52703	8.04347	7.84665	0.680379	-0.986191	2.34695	8.27275	0.821933	0.415387	0.578882	-5.94799
SRPK2	9.55014	9.71955	9.79741	-0.247272	-0.858109	0.363566	9.641	-0.815001	0.419303	0.582511	-5.95351
HSPB1	13.2236	13.1918	13.6935	-0.469889	-1.63132	0.69154	13.3098	-0.814538	0.419565	0.582511	-5.95388
CAMP	2.80945	2.15589	2.28225	0.527201	-0.790734	1.84514	2.54425	0.805363	0.424785	0.588653	-5.9611
LAMC2	11.1638	11.565	10.6544	0.509348	-0.768706	1.7874	11.16	0.802369	0.426496	0.58992	-5.96344
MTOR	8.83781	8.94455	8.64361	0.194196	-0.299837	0.688229	8.82506	0.791395	0.432806	0.59753	-5.97195
TOM1L1	6.88076	6.04541	7.44134	-0.560586	-1.98979	0.868621	6.78868	-0.78969	0.433791	0.597727	-5.97326
SOX9	9.46869	9.45497	9.09282	0.375869	-0.584026	1.33576	9.39016	0.788355	0.434563	0.597727	-5.97428
ENO2	8.15801	7.86832	7.81017	0.347844	-0.548747	1.24443	8.01763	0.781087	0.438783	0.602411	-5.97983
PPP3R1	11.4754	11.7752	11.7315	-0.256074	-0.919153	0.407006	11.5999	-0.777514	0.440866	0.604149	-5.98254
CCL5	10.0877	9.71064	9.57364	0.514095	-0.820757	1.84895	9.89274	0.775389	0.442108	0.604731	-5.98415
MAP2K2	10.5493	10.5621	10.231	0.318362	-0.510328	1.14705	10.4888	0.773461	0.443236	0.605156	-5.9856
EPHB1	2.86111	3.15702	3.37528	-0.514178	-1.87452	0.846162	3.03628	-0.760984	0.450579	0.614049	-5.99492
CRIP2	10.8358	10.9646	10.4446	0.391167	-0.646978	1.42931	10.789	0.758601	0.45199	0.614839	-5.99669
SHB	5.53597	6.27972	5.93052	-0.394544	-1.44825	0.659165	5.79669	-0.753849	0.45481	0.617541	-6.00019
PKNOX1	4.99096	5.72575	5.37546	-0.384497	-1.41393	0.644937	5.24747	-0.751975	0.455925	0.617921	-6.00156
MED1	9.23442	8.78944	9.04461	0.18981	-0.320174	0.699794	9.08769	0.749328	0.457503	0.618832	-6.0035
SDC4	11.7466	11.7904	11.4072	0.339355	-0.573994	1.2527	11.6894	0.748043	0.45827	0.618832	-6.00443
IL11	6.94647	7.63663	6.35372	0.592754	-1.0067	2.19221	6.99662	0.746124	0.459417	0.61925	-6.00583
SMAD3	9.04876	9.16691	9.36687	-0.318111	-1.17967	0.543445	9.14126	-0.743368	0.461067	0.620345	-6.00783
PGK1	12.2642	12.6067	12.5549	-0.290743	-1.08551	0.504029	12.406	-0.736506	0.465191	0.624757	-6.01278
ITGB1	12.2926	12.2584	12.0432	0.249415	-0.435097	0.933927	12.2343	0.733586	0.466951	0.625986	-6.01487
NCL	9.8956	9.56238	9.72772	0.167879	-0.301641	0.637399	9.78057	0.719866	0.475277	0.635994	-6.02459
NF2	8.7334	8.56413	8.54832	0.185085	-0.335076	0.705245	8.65501	0.716378	0.477407	0.637691	-6.02704
CD2AP	9.02206	9.29336	9.23673	-0.214668	-0.825975	0.396639	9.13131	-0.706997	0.483161	0.643351	-6.03355
BMP7	5.88878	7.45081	6.47439	-0.585609	-2.2584	1.08718	6.38773	-0.704815	0.484505	0.643351	-6.03505
ITGA8	3.92854	2.45342	3.3385	0.590041	-1.09677	2.27685	3.44994	0.704248	0.484855	0.643351	-6.03544
AGT	4.53367	2.6836	3.83508	0.698588	-1.30232	2.69949	3.94171	0.702915	0.485677	0.643351	-6.03636
PPFIBP2	6.31703	6.07674	6.6923	-0.375267	-1.45089	0.700357	6.33335	-0.702407	0.485991	0.643351	-6.0367
BAI1	3.53726	2.43527	3.06596	0.471297	-0.887061	1.82966	3.17362	0.698538	0.488384	0.645364	-6.03935
CXCR2	6.22147	5.57052	5.67901	0.54246	-1.03253	2.11745	5.95385	0.693426	0.491555	0.648397	-6.04282
KRT14	13.1414	14.1409	13.6297	-0.488382	-1.91378	0.93702	13.4834	-0.689813	0.493803	0.650204	-6.04526
LAMB3	10.2269	10.3935	9.85874	0.368201	-0.718748	1.45515	10.194	0.682	0.498684	0.654173	-6.05049
CD44	13.2698	13.4223	12.8479	0.421828	-0.824636	1.66829	13.2227	0.681342	0.499097	0.654173	-6.05093
KRAS	9.46309	9.12686	9.2843	0.178784	-0.350051	0.70762	9.34514	0.680641	0.499536	0.654173	-6.0514
EPAS1	9.72282	9.53314	9.48157	0.241252	-0.473796	0.956299	9.6282	0.679273	0.500394	0.654173	-6.0523
ANGPTL4	6.33611	5.85982	5.75377	0.582343	-1.14709	2.31178	6.10321	0.677929	0.501238	0.654173	-6.05319
VAV2	7.8991	7.92145	7.56317	0.335929	-0.672632	1.34449	7.83738	0.670587	0.505862	0.659046	-6.05803
ADAM9	9.62178	9.517	9.43758	0.184203	-0.37165	0.740055	9.55933	0.667184	0.508013	0.660685	-6.06025
FRAS1	4.75994	4.37912	4.31388	0.446057	-0.906212	1.79833	4.57764	0.664104	0.509964	0.662058	-6.06225
MMRN2	7.93627	7.99459	7.59568	0.340595	-0.702066	1.38326	7.88241	0.657663	0.514057	0.666203	-6.06641
SET	10.9787	10.965	11.1938	-0.215133	-0.881683	0.451418	11.0184	-0.649804	0.519075	0.671531	-6.07143
SMAD5	7.95166	7.46577	7.6187	0.332959	-0.717328	1.38325	7.76629	0.638252	0.526498	0.679945	-6.07871
SOD1	8.03845	8.27499	7.83786	0.200585	-0.435132	0.836303	8.05615	0.635248	0.528437	0.681261	-6.08058
RAF1	8.84364	9.01483	8.70268	0.140967	-0.312487	0.59442	8.8573	0.625882	0.534509	0.68789	-6.08635
CCL8	4.02239	4.59216	3.61419	0.408195	-0.933378	1.74977	4.08003	0.61258	0.543193	0.696457	-6.09441
EGF	2.72711	1.33975	2.3279	0.399218	-0.914167	1.7126	2.30814	0.611966	0.543596	0.696457	-6.09478
MTBP	6.47808	6.24009	6.2218	0.256281	-0.589425	1.10199	6.36865	0.610107	0.544816	0.696457	-6.09589
SOX17	7.34635	6.76536	6.82716	0.519189	-1.19458	2.23296	7.1005	0.609932	0.544931	0.696457	-6.09599
DLG1	9.64507	9.5874	9.7889	-0.14383	-0.626635	0.338975	9.65974	-0.599774	0.551622	0.702284	-6.102
PIK3R2	9.40118	9.93279	9.69592	-0.294734	-1.28807	0.698604	9.59008	-0.597369	0.553212	0.702284	-6.10341
PLA2G3	2.59543	3.63879	3.11302	-0.517583	-2.26543	1.23026	2.95399	-0.596192	0.553992	0.702284	-6.1041
COL4A1	11.5121	11.3661	11.2103	0.301782	-0.719837	1.3234	11.4161	0.594722	0.554965	0.702284	-6.10496
PDCD10	10.3777	10.082	10.2386	0.139167	-0.332081	0.610415	10.2776	0.59456	0.555072	0.702284	-6.10505
ADM2	4.84308	3.86232	5.32683	-0.483756	-2.12403	1.15652	4.70009	-0.593772	0.555595	0.702284	-6.10551
PIK3CD	7.8412	8.15705	7.63439	0.206805	-0.495366	0.908975	7.87704	0.592961	0.556133	0.702284	-6.10598
ACVR1C	6.36809	5.20296	6.76022	-0.392131	-1.7382	0.953936	6.16171	-0.586508	0.560423	0.706496	-6.10971
VHL	10.2242	10.316	10.3782	-0.154043	-0.687278	0.379192	10.2774	-0.581611	0.563689	0.709405	-6.11251
SMC3	9.75137	9.25195	9.62413	0.127241	-0.316295	0.570776	9.60384	0.577573	0.56639	0.710346	-6.1148
CLDN1	9.1852	9.26574	8.6976	0.487599	-1.21472	2.18992	9.10737	0.576675	0.566991	0.710346	-6.11531
CDKN1A	11.2479	11.2235	11.0296	0.21831	-0.545674	0.982295	11.1983	0.575306	0.567909	0.710346	-6.11608
TJP3	1.83558	1.08873	2.24865	-0.413068	-1.85999	1.03386	1.73563	-0.574757	0.568277	0.710346	-6.11639
HOXA5	3.88746	3.12738	4.33321	-0.445751	-2.02248	1.13098	3.79081	-0.569174	0.572028	0.713549	-6.11952
ITGB4	12.2233	12.7128	12.4727	-0.249407	-1.13332	0.63451	12.3929	-0.568075	0.572767	0.713549	-6.12013
ANXA2P2	14.3616	14.839	14.6356	-0.274028	-1.24849	0.700429	14.5331	-0.566163	0.574056	0.713952	-6.12119
TCF20	8.99801	8.88397	8.84143	0.156588	-0.403574	0.71675	8.93882	0.5628	0.576325	0.715571	-6.12305
CTNND1	10.3849	10.5958	10.6187	-0.233721	-1.07479	0.607344	10.4832	-0.559471	0.578575	0.715672	-6.12488
ISL1	2.77482	1.69687	2.44529	0.329528	-0.856458	1.51551	2.44542	0.559399	0.578624	0.715672	-6.12492
EPHB3	7.79099	8.22726	8.09991	-0.308929	-1.42279	0.804934	7.95941	-0.558388	0.579308	0.715672	-6.12547
CCBE1	4.16755	4.04737	3.73056	0.436985	-1.14818	2.02215	4.05077	0.555011	0.581596	0.717302	-6.12731
AKT1	11.7653	11.7053	11.6314	0.133958	-0.356816	0.624732	11.7239	0.549537	0.585315	0.720688	-6.13028
TYMP	10.4914	11.1042	10.8048	-0.313351	-1.48661	0.859905	10.7039	-0.537709	0.593389	0.728709	-6.13658
ITGA2	8.67097	8.31712	8.43178	0.239192	-0.657395	1.13578	8.53664	0.53711	0.5938	0.728709	-6.13689
GREM1	8.56725	9.24899	8.16065	0.406602	-1.12669	1.93989	8.65258	0.533893	0.596006	0.730206	-6.13858
SOX2	2.80912	1.85735	2.38149	0.427635	-1.20002	2.05529	2.49094	0.528957	0.599397	0.733147	-6.14115
PPP2R1A	10.9143	10.7613	10.7897	0.124546	-0.352501	0.601594	10.852	0.525629	0.60169	0.734737	-6.14288
WARS	9.97429	9.94703	9.65081	0.323473	-0.929996	1.57694	9.90293	0.519558	0.605882	0.738637	-6.14599
SH2D3A	6.99532	7.2589	7.22056	-0.225239	-1.11554	0.665066	7.1048	-0.509347	0.612962	0.745038	-6.15114
LAMA5	9.64002	9.97961	9.8733	-0.233279	-1.15584	0.689285	9.76968	-0.509082	0.613147	0.745038	-6.15127
WNT5A	8.36308	8.74245	8.15859	0.204489	-0.617465	1.02644	8.41492	0.500878	0.618863	0.750752	-6.15533
UBA52	12.4659	12.2933	12.3416	0.124242	-0.385986	0.63447	12.3988	0.490244	0.626309	0.758541	-6.16051
CEP295	6.21545	6.43872	6.41627	-0.200817	-1.03396	0.632321	6.31019	-0.48528	0.629798	0.761376	-6.16288
HSD17B12	9.81514	9.79171	9.67789	0.137252	-0.433745	0.70825	9.78196	0.483944	0.630739	0.761376	-6.16352
CCL21	7.70406	7.73916	7.22355	0.480505	-1.52435	2.48536	7.61654	0.482528	0.631736	0.761376	-6.16419
BMPR1B	5.95497	5.82732	6.26017	-0.305201	-1.61087	1.00047	5.98481	-0.470611	0.640159	0.766847	-6.16976
SMAD1	9.32795	9.24047	9.43698	-0.109022	-0.575699	0.357654	9.32837	-0.470337	0.640353	0.766847	-6.16989
FGFR2	5.67889	6.59621	5.95734	-0.278451	-1.47052	0.913617	5.95882	-0.47028	0.640394	0.766847	-6.16992
GZMK	7.78452	6.66157	7.48605	0.29847	-0.984412	1.58135	7.45033	0.468406	0.641723	0.766847	-6.17078
MUC1	7.09526	7.365	7.47828	-0.383028	-2.03302	1.26696	7.2378	-0.467368	0.64246	0.766847	-6.17126
PLCG2	7.20685	7.13019	7.03206	0.174782	-0.578213	0.927777	7.15315	0.46732	0.642493	0.766847	-6.17128
NOS2	2.37842	2.35876	2.69471	-0.316289	-1.68854	1.05597	2.43687	-0.464043	0.644822	0.768387	-6.17278
PRR15L	2.68841	1.04027	3.00036	-0.311951	-1.69231	1.06841	2.34792	-0.454991	0.651272	0.773307	-6.17686
NODAL	2.38142	1.01232	2.13997	0.241454	-0.830402	1.31331	1.99846	0.453531	0.652315	0.773307	-6.17751
MYCL	4.90076	5.16514	5.18423	-0.283464	-1.54347	0.976546	5.02208	-0.452932	0.652743	0.773307	-6.17778
FLT4	4.58076	5.56145	4.86493	-0.284166	-1.54881	0.980478	4.87732	-0.45239	0.653131	0.773307	-6.17802
CEACAM1	3.42069	3.47619	3.11188	0.308818	-1.12284	1.74048	3.3725	0.434282	0.66613	0.786865	-6.18591
APOE	10.3838	9.62028	10.1093	0.27457	-1.00214	1.55128	10.1423	0.432982	0.667066	0.786865	-6.18646
KDR	6.13502	6.50395	6.35695	-0.221936	-1.25624	0.81237	6.26959	-0.432004	0.667772	0.786865	-6.18688
TAL1	5.65289	5.77631	5.92324	-0.270352	-1.53639	0.995681	5.73713	-0.429927	0.669271	0.787378	-6.18776
MAPKAPK3	6.53125	6.91701	6.64644	-0.115188	-0.665322	0.434945	6.64859	-0.421551	0.675331	0.793246	-6.19126
TCF3	7.4358	8.22012	7.69554	-0.259738	-1.51285	0.993378	7.67947	-0.417305	0.678411	0.793975	-6.19301
HDAC5	9.01816	8.63597	8.83838	0.179781	-0.688567	1.04813	8.88878	0.41683	0.678756	0.793975	-6.1932
ITGA6	11.8221	12.0855	11.6046	0.217492	-0.834443	1.26943	11.843	0.416259	0.679171	0.793975	-6.19344
RBPJ	9.73869	9.16781	9.63476	0.103936	-0.400716	0.608588	9.57836	0.414651	0.680339	0.794087	-6.19409
PLA2G2D	2.53046	1.965	2.26711	0.263352	-1.03359	1.5603	2.33956	0.408812	0.684589	0.797788	-6.19646
PLA2G10	2.01999	0.866978	2.21581	-0.195819	-1.16721	0.775576	1.77731	-0.405852	0.686747	0.799046	-6.19764
SLC37A1	4.55607	4.63992	4.33872	0.217356	-0.878002	1.31271	4.5331	0.399507	0.691382	0.802945	-6.20015
ERBB2	8.46428	8.56806	8.63018	-0.165901	-1.00449	0.672693	8.52283	-0.398296	0.692269	0.802945	-6.20063
EIF4EBP1	9.30943	9.28901	9.43339	-0.123962	-0.757409	0.509485	9.32923	-0.393991	0.695422	0.80534	-6.20231
PTK2B	8.05845	7.80856	7.91534	0.143101	-0.602329	0.888531	7.96874	0.386496	0.700925	0.809467	-6.20518
IL15	6.50186	6.14698	6.34939	0.15247	-0.64246	0.9474	6.38462	0.386157	0.701174	0.809467	-6.20531
EIF2AK3	7.45576	7.64852	7.31498	0.140776	-0.608129	0.889681	7.47472	0.378452	0.706849	0.814748	-6.20821
EP300	9.00856	9.13041	8.90794	0.100624	-0.441217	0.642465	9.01822	0.373884	0.710221	0.817362	-6.2099
GPR56	10.1039	9.95524	9.97159	0.132268	-0.594562	0.859098	10.0411	0.36638	0.715774	0.821681	-6.21263
RPS27A	14.5811	14.6466	14.7145	-0.13338	-0.870423	0.603664	14.6238	-0.364339	0.717287	0.821681	-6.21336
CSPG4	9.01359	9.40787	9.24284	-0.229257	-1.4962	1.03768	9.15582	-0.364314	0.717305	0.821681	-6.21337
PROM1	3.30084	2.19992	3.02342	0.277411	-1.27306	1.82788	2.97624	0.360221	0.720343	0.822734	-6.21483
TMEM30B	9.69519	9.50581	9.56942	0.125775	-0.579053	0.830603	9.62374	0.35927	0.72105	0.822734	-6.21517
CEACAM6	4.27459	4.17618	3.97382	0.300775	-1.39157	1.99312	4.19038	0.357818	0.722128	0.822734	-6.21568
NDRG1	11.9811	12.4834	12.1544	-0.173279	-1.15179	0.805233	12.1385	-0.356525	0.72309	0.822734	-6.21613
ADAP1	6.65595	6.70266	6.97687	-0.320911	-2.13786	1.49603	6.73155	-0.355592	0.723784	0.822734	-6.21646
ITGB8	9.33849	8.44979	9.14309	0.1954	-0.920077	1.31088	9.08217	0.352673	0.725956	0.823799	-6.21748
IL13RA2	2.16306	1.56481	2.37278	-0.209722	-1.41149	0.992047	2.05876	-0.351344	0.726947	0.823799	-6.21794
ERMP1	8.01993	8.07527	7.86784	0.152087	-0.725185	1.02936	8.00304	0.349034	0.728669	0.824487	-6.21873
SLC35A3	8.25619	7.69984	8.12302	0.133167	-0.63998	0.906314	8.09356	0.346771	0.730356	0.825135	-6.21951
PRF1	7.90593	7.72841	7.71457	0.19136	-0.936904	1.31962	7.82426	0.341468	0.734318	0.828346	-6.2213
FGFR4	4.97623	4.85982	4.7567	0.219527	-1.09277	1.53183	4.90387	0.336794	0.737816	0.831025	-6.22286
FOXO4	7.92387	7.8657	8.08976	-0.165896	-1.16209	0.830294	7.94283	-0.335277	0.738952	0.83104	-6.22337
RBL1	7.30319	7.09714	7.14669	0.156507	-0.794734	1.10775	7.22153	0.331248	0.741973	0.833172	-6.22469
AREG	8.16996	7.96923	7.99084	0.179122	-0.920078	1.27832	8.08507	0.328081	0.74435	0.834574	-6.22571
PFKFB1	2.9135	1.33088	2.68379	0.22971	-1.19896	1.65838	2.4807	0.323711	0.747635	0.836989	-6.22712
SH3YL1	6.14706	6.89202	6.36286	-0.215804	-1.58136	1.14975	6.37232	-0.31817	0.751807	0.83954	-6.22887
MAF	10.5596	10.4339	10.4279	0.131688	-0.703567	0.966943	10.5025	0.317422	0.752371	0.83954	-6.2291
SMURF1	8.71817	9.07528	8.82752	-0.109352	-0.80569	0.586986	8.82734	-0.316167	0.753317	0.83954	-6.22949
TP53	8.77754	8.54921	8.88313	-0.105588	-0.793115	0.581938	8.74284	-0.309198	0.758578	0.844132	-6.23164
PTK2	8.10627	8.32558	8.19153	-0.0852603	-0.650303	0.479783	8.17693	-0.303791	0.762668	0.846145	-6.23327
FASLG	3.53267	3.05296	3.7676	-0.234934	-1.79195	1.32208	3.46239	-0.303782	0.762674	0.846145	-6.23327
MMP1	9.30077	11.1319	8.96925	0.331517	-1.89752	2.56055	9.68209	0.299432	0.765969	0.847562	-6.23456
TF	3.62926	3.78483	3.88148	-0.25222	-1.95012	1.44568	3.71773	-0.299072	0.766242	0.847562	-6.23467
AGRN	10.0849	10.5469	9.87548	0.209442	-1.2184	1.63728	10.156	0.29532	0.769089	0.848693	-6.23577
ERBB3	6.67746	6.79642	6.81908	-0.141625	-1.10916	0.825911	6.73486	-0.294701	0.769558	0.848693	-6.23595
COL7A1	11.0617	12.0837	11.2326	-0.170892	-1.3459	1.00411	11.3457	-0.292814	0.770991	0.849008	-6.23649
ID1	10.8259	10.6282	10.9516	-0.125749	-1.03388	0.782382	10.8027	-0.278783	0.78167	0.859489	-6.24044
EPHA2	8.19451	8.96431	8.30973	-0.115213	-0.953907	0.72348	8.40573	-0.276572	0.783357	0.860065	-6.24105
PDCL3	9.36596	9.48333	9.46229	-0.0963295	-0.806161	0.613502	9.41392	-0.27322	0.785916	0.861112	-6.24195
CDH13	9.11976	8.85018	8.98511	0.134652	-0.861169	1.13047	9.02693	0.272234	0.78667	0.861112	-6.24222
EGFL7	9.23404	9.61497	9.42144	-0.187396	-1.58086	1.20607	9.36464	-0.270753	0.787801	0.861112	-6.24262
DST	11.3722	11.8727	11.2448	0.127381	-0.841701	1.09646	11.4691	0.264639	0.792479	0.864947	-6.24423
VEGFB	9.80142	9.4681	9.72325	0.0781694	-0.524526	0.680865	9.70431	0.261125	0.795171	0.866607	-6.24514
VWA2	3.96818	4.40998	3.72605	0.242123	-1.69913	2.18337	4.02775	0.25111	0.802856	0.873034	-6.24767
CAMK2D	9.52146	9.43551	9.44351	0.0779511	-0.551735	0.707637	9.48486	0.249234	0.804298	0.873034	-6.24813
KLK3	4.05066	2.69742	3.88244	0.168215	-1.19282	1.52925	3.68622	0.248832	0.804607	0.873034	-6.24823
HKDC1	2.70086	1.78421	2.55853	0.14233	-1.02022	1.30488	2.44833	0.246488	0.80641	0.873709	-6.2488
ADAM17	10.1355	9.86482	10.0623	0.0732344	-0.539713	0.686181	10.0547	0.240548	0.810982	0.877379	-6.25022
SLC44A4	1.35342	1.0398	1.22077	0.132655	-0.992158	1.25747	1.25023	0.23744	0.813378	0.878686	-6.25096
ITGA3	10.9051	10.9759	10.7913	0.113845	-0.861274	1.08896	10.8997	0.235053	0.815219	0.879391	-6.25151
CHP2	2.72441	1.74984	2.87608	-0.151675	-1.47378	1.17043	2.51651	-0.230971	0.818369	0.881504	-6.25245
CXCR3	5.90718	5.43539	5.76881	0.138362	-1.09425	1.37097	5.76418	0.225996	0.822213	0.883229	-6.25357
KRIT1	8.0908	7.85142	7.99838	0.0924265	-0.733011	0.917864	8.0138	0.225435	0.822647	0.883229	-6.25369
TSPAN1	4.70718	5.08303	4.9102	-0.203015	-2.04442	1.63839	4.83966	-0.221966	0.82533	0.883229	-6.25446
KDM1A	9.07593	9.24619	9.127	-0.0510662	-0.52268	0.420548	9.12777	-0.218	0.828401	0.883229	-6.25532
CHP1	10.245	10.2704	10.1206	0.12442	-1.0415	1.29034	10.2263	0.214847	0.830844	0.883229	-6.25599
TMC6	8.63263	8.79393	8.5667	0.0659343	-0.555253	0.687121	8.65887	0.213697	0.831735	0.883229	-6.25623
CYB561	9.21845	9.39321	9.30158	-0.0831315	-0.86727	0.701007	9.2778	-0.213443	0.831932	0.883229	-6.25629
PLS1	5.30598	4.29708	5.44442	-0.138439	-1.45461	1.17773	5.08705	-0.211766	0.833232	0.883229	-6.25664
SPDEF	3.57687	2.89252	3.44623	0.130635	-1.11169	1.37296	3.38345	0.211707	0.833278	0.883229	-6.25665
ZC3H12A	9.21694	9.34968	9.10692	0.110018	-0.944294	1.16433	9.22739	0.210089	0.834533	0.883229	-6.25699
LDHA	13.5607	13.5997	13.6368	-0.0760321	-0.80674	0.654676	13.5855	-0.209489	0.834998	0.883229	-6.25711
EGLN2	9.43897	9.35519	9.38332	0.05565	-0.479342	0.590642	9.40736	0.209424	0.835049	0.883229	-6.25712
STAT3	11.8278	11.9503	11.9034	-0.0755368	-0.803675	0.652601	11.8729	-0.208859	0.835487	0.883229	-6.25724
POPDC3	5.87377	5.83551	6.04966	-0.175889	-1.90283	1.55105	5.8996	-0.205055	0.838441	0.884626	-6.25802
DENR	9.58035	9.62595	9.64377	-0.0634264	-0.689151	0.562298	9.60418	-0.204078	0.8392	0.884626	-6.25821
GPI	10.4308	10.4414	10.4833	-0.052485	-0.580245	0.475275	10.4439	-0.20022	0.842198	0.886524	-6.25898
PFKFB4	5.82294	7.26052	5.94616	-0.12322	-1.3765	1.13006	6.19899	-0.197943	0.843968	0.887126	-6.25943
TACSTD2	12.3088	12.8496	12.4258	-0.11708	-1.32428	1.09012	12.4644	-0.195261	0.846055	0.888058	-6.25995
ITGB6	8.31277	8.74828	8.53732	-0.224553	-2.69639	2.24728	8.46414	-0.182898	0.855688	0.896897	-6.26225
CCR3	5.10988	4.22494	5.26972	-0.159847	-1.95479	1.6351	4.92553	-0.179292	0.858501	0.898573	-6.2629
OAS1	9.08961	9.10657	9.01341	0.0761945	-0.886093	1.03848	9.07851	0.159414	0.874046	0.913137	-6.26622
ARHGDIB	11.5415	11.3135	11.4645	0.0770124	-0.902179	1.0562	11.4703	0.158344	0.874884	0.913137	-6.26638
MET	8.4706	8.71049	8.41805	0.0525447	-0.703351	0.80844	8.51873	0.139951	0.889314	0.925428	-6.26909
S1PR1	8.15499	7.79084	8.24389	-0.0888947	-1.3778	1.20001	8.08376	-0.138856	0.890175	0.925428	-6.26924
RTN4	11.5944	11.3729	11.5566	0.0377104	-0.510254	0.585675	11.5327	0.138554	0.890412	0.925428	-6.26928
SNRPF	9.62536	9.4608	9.59245	0.032904	-0.572194	0.638002	9.57855	0.109479	0.913302	0.947887	-6.27284
PRSS22	7.43103	7.84745	7.35637	0.0746536	-1.37718	1.52648	7.51789	0.103525	0.918	0.951429	-6.27346
SRC	8.88785	9.02552	8.91382	-0.0259634	-0.544181	0.492254	8.9267	-0.100869	0.920096	0.952267	-6.27373
MAP2K1	8.98487	8.7392	9.01145	-0.0265778	-0.567378	0.514222	8.93013	-0.0989446	0.921615	0.952508	-6.27392
SERINC5	9.31486	9.18531	9.28917	0.0256852	-0.531947	0.583317	9.27806	0.092735	0.92652	0.956241	-6.27451
STAB2	2.47363	2.67374	2.41645	0.0571835	-1.24051	1.35488	2.51111	0.0887169	0.929695	0.958181	-6.27487
SPHK2	7.90712	7.89247	7.87288	0.0342413	-0.757751	0.826234	7.8967	0.0870439	0.931017	0.95821	-6.27501
ELF3	6.53705	6.94329	6.6107	-0.0736448	-1.93267	1.78538	6.65108	-0.0797567	0.936779	0.962801	-6.27561
CEACAM5	3.9141	2.31181	3.97907	-0.0649646	-1.98187	1.85194	3.53542	-0.0682315	0.945899	0.970644	-6.27645
IRF6	10.489	10.3918	10.4618	0.0272636	-0.794455	0.848982	10.4598	0.066799	0.947033	0.970644	-6.27655
ECM1	8.74211	9.44919	8.77444	-0.0323346	-1.09823	1.03356	8.92142	-0.0610749	0.951566	0.97394	-6.27691
MT3	3.5465	2.37863	3.50047	0.0460354	-1.55014	1.64221	3.25182	0.0580657	0.95395	0.974513	-6.27709
MTA1	9.55499	9.69355	9.54235	0.0126408	-0.43351	0.458791	9.58634	0.0570431	0.95476	0.974513	-6.27715
RHOA	12.1747	12.4865	12.1921	-0.017399	-0.739663	0.704865	12.2544	-0.0484996	0.96153	0.980072	-6.27759
PPP2CB	10.848	10.6834	10.8388	0.00919602	-0.449194	0.467586	10.8059	0.04039	0.967958	0.985267	-6.27795
ADAM15	10.5658	10.7816	10.5483	0.0174144	-1.02425	1.05908	10.615	0.0336581	0.973296	0.98934	-6.27819
EGFR	11.1394	10.8236	11.149	-0.00951401	-0.7205	0.701472	11.0642	-0.0269409	0.978624	0.992078	-6.27839
AHNAK	11.937	12.1316	11.947	-0.0100162	-0.76019	0.740157	11.9866	-0.0268812	0.978672	0.992078	-6.27839
ADRA2B	2.33394	1.54577	2.3204	0.0135321	-1.08426	1.11132	2.13857	0.0248173	0.980309	0.992378	-6.27845
CHI3L1	7.19344	7.08661	7.1738	0.0196307	-1.92282	1.96208	7.1634	0.0203467	0.983855	0.993138	-6.27855
MTDH	9.63486	9.84192	9.62909	0.00576892	-0.595297	0.606835	9.68432	0.0193233	0.984667	0.993138	-6.27857
VPS13A	8.48921	8.20633	8.49647	-0.00725259	-0.784114	0.769609	8.42151	-0.0187957	0.985086	0.993138	-6.27858
TEK	4.21088	3.35227	4.20357	0.0073056	-1.32038	1.33499	3.99954	0.0110782	0.991209	0.995437	-6.27869
COL4A6	6.02042	6.22796	6.02908	-0.00865415	-1.60338	1.58607	6.07288	-0.0109256	0.99133	0.995437	-6.27869
CASP8	8.11652	8.39132	8.12219	-0.00566556	-1.05835	1.04702	8.18483	-0.0108356	0.991402	0.995437	-6.27869
CIB1	10.0083	9.89158	10.0065	0.00178612	-0.57524	0.578812	9.97943	0.00623197	0.995055	0.995892	-6.27873
AKT2	9.77697	9.88411	9.77536	0.00161588	-0.585867	0.589098	9.80284	0.00553761	0.995606	0.995892	-6.27874
SRF	10.0407	10.2189	10.0391	0.00160145	-0.621148	0.624351	10.0839	0.00517737	0.995892	0.995892	-6.27874

## Sheet: gp_FOCAL-gp_NON
	Average_EXT	Average_FOCAL	Average_NON	logFC	CI.L	CI.R	AveExpr	t	P.Value	adj.P.Val	B	NON1	NON2	NON3	NON4	NON5	NON6	NON7	NON8	NON9	FOCAL1	FOCAL2	FOCAL3	FOCAL4	FOCAL5	FOCAL6	FOCAL7	FOCAL8	FOCAL9	FOCAL10	FOCAL11	EXT1	EXT2	EXT3	EXT4	EXT5	EXT6	EXT7	EXT8	EXT9	EXT10	EXT11	EXT12	EXT13	EXT14	EXT15	EXT16	EXT17	EXT18
PTGS2	6.93908	6.76109	4.23026	2.53083	0.558458	4.50321	6.35381	2.58335	0.0130541	0.991953	-4.50399	3.48671	0	7.3394	8.55788	0	4.94533	6.23688	7.26735	0.238787	7.10528	9.39817	5.49825	8.94137	8.68222	2.90881	7.21072	9.92738	6.24508	4.46923	3.9855	7.07521	6.12681	7.63285	5.95443	9.77322	8.10554	6.75702	7.69112	6.14893	4.488	8.96385	9.02898	7.92541	8.08242	6.35808	3.70044	3.22342	8.04215
TPSB2	9.96392	10.1098	8.25468	1.85517	0.406723	3.30361	9.65774	2.57864	0.0132101	0.991953	-4.50434	9.14886	6.66832	10.8832	10.7687	4.53605	5.15299	10.4692	7.33154	9.3332	11.6861	9.10313	10.0879	7.74329	11.2834	10.752	11.899	9.51458	10.2296	10.4853	8.424	9.61465	10.3407	10.0233	9.24325	9.54106	11.4588	6.35085	10.4801	9.64017	8.9812	10.0688	10.5653	14.0132	10.1403	8.25181	9.83681	12.5118	9.52548
LOXL2	7.52028	6.94103	5.30387	1.63716	0.336769	2.93755	6.9354	2.5347	0.0147481	0.991953	-4.50759	6.85362	0.378512	7.04789	6.69084	6.893	5.54782	4.84147	5.56712	3.91456	6.5697	6.26697	7.31234	7.6946	7.03507	7.60592	6.67214	7.6818	3.67129	7.28707	8.5544	6.64947	8.56613	6.10811	7.49689	6.52529	6.52638	9.13883	7.56369	9.37267	6.29076	8.61622	5.35826	7.64918	5.8387	7.32706	9.02486	8.81625	8.53037
PRR15L	2.68841	1.04027	3.00036	-1.96009	-3.55612	-0.364053	2.34792	-2.47253	0.017203	0.991953	-4.51214	4.04439	7.61596	2.11103	3.04614	1.08406	1.19535	4.55949	1.75702	1.58976	0.333424	0	2.41684	0.250962	0.757023	1.62761	0.650765	0.594549	3.41819	0.594549	0.799087	0.201634	2.05311	0	2.76341	1.29278	0.62293	5.66278	0.321928	2.50589	1.4489	4.71094	2.91073	4.96809	1.85997	0.704872	1.33342	4.57833	3.83794
BMP4	6.0365	5.48847	3.70673	1.78174	0.303783	3.2597	5.43658	2.42712	0.0192245	0.991953	-4.51543	3.65878	1.77821	6.86925	7.18031	5.67214	3.11603	3.37573	1.29866	0.411426	5.52388	8.08921	6.19751	3.38128	5.65735	5.56529	6.99016	4.19061	4.85699	3.20633	6.71452	7.638	6.55796	5.0505	5.804	8.00152	4.85997	3.43962	7.23372	5.38198	5.78921	4.97911	6.42878	7.30725	8.5783	6.14527	6.76977	6.45713	5.99752
PLA2G10	2.01999	0.866978	2.21581	-1.34883	-2.472	-0.225665	1.77731	-2.41781	0.0196645	0.991953	-4.5161	2.80529	3.6017	1.64616	0.214125	4.37365	2.22033	3.61471	0.815575	0.650765	0.333424	0	0.536053	0.250962	1.7866	0.659925	1.67356	0	2.47249	0	1.82375	0.201634	1.28096	0	3.14241	1.89142	0.62293	2.14405	0.321928	1.16993	0.713696	1.41684	4.20555	3.08236	2.88753	1.73552	2.35614	3.63343	2.89336
CEP170	9.0618	8.76773	8.18951	0.57822	0.093544	1.0629	8.81546	2.40188	0.0204387	0.991953	-4.51724	7.83851	7.48977	8.42823	8.50363	9.10119	8.09212	8.58905	7.4605	8.20261	8.74927	8.71019	8.40841	9.13932	9.33029	8.81263	9.06097	8.74066	7.53193	8.78702	9.17438	8.95303	9.06288	9.02067	9.43873	9.58205	9.20733	8.34376	9.20095	8.88826	8.76944	8.8431	8.50954	8.71768	9.09244	9.15838	9.53308	9.853	9.58348
CDKN2A	5.47416	4.47717	6.67568	-2.19851	-4.04871	-0.348317	5.47076	-2.39233	0.0209158	0.991953	-4.51792	7.06727	7.72226	5.78869	7.90044	6.05507	5.97705	4.27947	9.99112	5.29976	5.9028	4.32481	6.27202	4.13175	6.34678	3.98003	6.18646	7.67087	3.1375	0.31034	0.9855	6.64947	5.78842	7.63285	4.87184	7.79559	8.47998	7.51846	6.67016	6.32121	6.66235	3.34341	8.65123	3.08236	2.04264	6.52966	1.51602	5.53419	3.55827
ICAM1	9.93147	8.97893	7.92113	1.05781	0.153076	1.96254	9.29656	2.35394	0.0229359	0.991953	-4.52065	7.22043	7.54504	8.74752	8.09032	5.50112	8.8062	8.90512	7.90213	8.57225	9.32206	8.44415	8.94369	8.48253	9.87201	7.60607	9.46262	8.01329	9.71524	9.95905	8.94755	9.95907	8.71562	10.9344	9.57262	10.8542	10.1084	8.9323	10.889	10.0998	9.44956	10.1043	10.5725	9.61708	9.64677	10.5079	9.36214	9.34356	13.2792
RPS6KB1	9.46769	9.13734	9.61886	-0.481525	-0.895464	-0.0675868	9.41717	-2.34203	0.0235976	0.991953	-4.5215	9.46551	10.4522	9.54581	9.82243	9.87231	9.173	9.21527	9.64814	9.37513	8.98208	8.82107	9.1917	9.16932	9.26019	8.9498	9.32299	9.361	9.22499	9.03856	9.18901	9.46555	9.4215	9.21706	9.48886	9.44499	9.53836	10.5046	9.41914	9.66037	9.58532	9.81426	9.68519	8.71768	9.07004	8.99574	8.91388	9.8222	9.91595
VWA1	2.68064	3.27081	1.45771	1.8131	0.230259	3.39594	2.58032	2.30618	0.025693	0.991953	-4.52402	0.604071	3.52105	0.250962	0.214125	0	0.62293	4.55949	1.75702	1.58976	4.09845	0	4.0027	3.80426	5.40599	0	3.23113	0.594549	3.41819	5.15015	6.27352	4.54905	1.28096	3.67582	4.96947	4.97682	0.62293	2.14405	0.321928	1.16993	0.713696	1.41684	2.91073	3.08236	3.96901	4.36667	4.19377	4.57833	3.83794
FGFR1	9.11697	8.17397	7.18942	0.984554	0.111649	1.85746	8.50095	2.27082	0.0279216	0.991953	-4.52648	8.17961	6.0594	8.27104	7.9486	6.20281	6.20653	6.9822	7.18299	7.67158	8.69784	7.23993	8.24236	6.56331	9.18242	7.9956	8.36234	7.94169	7.29462	8.22694	10.1666	8.36199	9.20653	7.2866	9.84383	9.23733	8.61644	7.33298	8.27724	8.9747	8.26031	9.33617	9.10978	9.69288	9.73949	8.92247	10.5532	11.1717	10.6407
MMP3	9.26846	10.386	8.08875	2.29722	0.173972	4.42046	9.30569	2.17827	0.0345881	0.991953	-4.53281	7.28207	4.10685	12.9146	8.30647	6.96012	8.86192	10.9278	3.15381	10.2851	6.92327	9.35299	10.9618	12.5224	12.6113	9.87896	12.4994	10.2863	10.025	12.9888	6.19554	9.18431	9.96542	9.00475	10.7436	9.02292	12.2766	7.41007	10.3441	9.96979	12.3236	10.3308	12.2739	9.83348	4.84097	9.60287	9.78093	9.75272	10.8746
JAM3	8.94799	7.85097	6.86515	0.985825	0.0704582	1.90119	8.26326	2.16827	0.0353861	0.991953	-4.53349	8.26688	4.72192	8.27104	8.57115	6.13381	4.82528	8.17203	5.79025	7.03397	8.10774	6.51538	6.96486	7.68636	8.49241	8.26233	8.0838	8.49506	6.5051	7.92404	9.32362	8.01642	9.31526	7.3311	9.09466	9.06434	8.35663	8.70653	7.98202	8.55002	8.0706	9.0895	8.59619	9.75076	9.69052	8.19702	10.0274	10.7807	10.3907
DCN	12.5005	11.5125	10.4146	1.0979	0.0637298	2.13207	11.8418	2.13737	0.0379568	0.991953	-4.53556	11.5832	9.51316	12.1157	9.97146	9.53397	9.96692	10.9957	8.98111	11.0702	11.7063	10.8011	10.6628	8.79123	13.1819	11.4181	13.3166	11.2449	10.4718	11.5609	13.4821	11.6822	12.4582	11.8444	12.5672	12.3408	13.0381	9.97444	12.3631	12.3344	12.0832	11.4168	12.9215	13.8833	14.5002	12.5113	13.7992	14.4199	13.6677
DDR2	8.76987	7.47016	6.31478	1.15538	0.0636907	2.24707	7.96114	2.13076	0.0385275	0.991953	-4.536	8.44882	4.93404	8.85851	7.58916	6.32661	4.68762	4.78607	4.23879	6.96336	8.22135	7.1417	8.29241	6.56331	8.47147	7.55873	8.16993	7.13709	3.4019	8.26346	8.95038	8.47346	9.38519	8.4843	9.32832	9.0334	8.99297	8.72175	8.49745	9.36284	7.82101	9.24379	7.19298	8.02259	10.1865	8.25418	9.20379	9.70636	9.97516
GPR124	6.57778	5.76391	4.49336	1.27055	0.0428252	2.49828	5.96195	2.08353	0.0428295	0.991953	-4.53912	5.4353	2.67129	6.77873	6.21587	4.54473	3.2555	4.22419	1.42223	5.89239	7.06534	5.69181	6.65263	4.13175	7.00326	5.72656	5.93404	3.80735	4.19377	6.19436	7.00214	6.33735	6.40054	6.40003	8.21529	6.92065	6.64212	7.25162	6.61603	6.67906	6.35014	6.65878	4.20555	9.00616	8.02519	6.57137	7.64508	8.27468	7.76195
ANGPT1	4.5519	3.99419	2.2589	1.73529	0.0134507	3.45713	3.95697	2.02903	0.0483095	0.991953	-4.54267	2.0072	0	6.14343	5.42761	0.773996	2.36737	1.11103	2.07724	0.422233	4.9514	6.26697	5.02503	8.46328	5.80064	0.757023	3.20633	1.25701	2.02503	3.34341	2.83996	6.01725	3.79597	3.67582	4.87184	6.42274	5.37016	2.14405	4.68482	5.66391	5.87234	5.99141	6.76434	7.87418	4.99005	1.70487	3.2032	6.31288	3.00899
EGLN3	8.42679	9.23737	7.7013	1.53606	0.00684635	3.06528	8.47984	2.02232	0.049025	0.991953	-4.5431	8.13709	5.14771	7.74214	8.51739	4.26529	6.17393	9.53962	10.5398	9.24869	7.80961	8.04543	10.3041	10.6522	8.30779	9.15853	9.30526	9.41115	8.8882	10.1095	9.61928	7.75769	7.42719	5.98368	6.43546	8.38068	8.82677	8.13263	10.326	10.0729	10.5766	9.69836	10.2986	7.58699	5.35156	5.05528	9.78131	5.08746	9.87532
ACVR1C	6.36809	5.20296	6.76022	-1.55727	-3.11365	-0.000884755	6.16171	-2.01445	0.0498753	0.991953	-4.54361	6.35579	6.85686	5.08534	5.26303	8.97582	9.26606	6.85574	9.06399	3.11936	5.60051	3.20006	5.02503	4.22651	3.3978	7.51602	3.2854	6.90929	4.04352	5.41109	8.61728	4.97499	5.42962	3.12267	4.25248	5.42156	4.51602	7.41007	5.2075	6.93923	4.13093	6.69641	5.35826	7.05485	8.24455	6.31379	7.40701	6.95047	4.46401
TWIST2	7.88616	8.3803	7.26247	1.11782	-0.00349709	2.23915	7.88221	2.00702	0.0506891	0.991953	-4.54408	7.52278	4.06781	9.02531	8.74099	7.12547	7.37964	8.38918	4.41886	8.6922	8.87036	8.52783	7.91055	6.26285	9.1514	8.46463	9.04366	8.95649	8.50776	8.17966	8.30807	7.73457	7.34323	7.40224	8.1441	6.21781	9.68052	7.29287	8.6885	8.10737	8.60877	9.00197	5.06609	8.77462	7.74234	8.06264	9.30834	7.81051	8.32787
IL1RL1	5.75618	5.76846	4.72715	1.04131	-0.0298038	2.11242	5.55337	1.95728	0.0564441	0.991953	-4.54724	4.68032	2.57046	5.40054	5.94439	3.93168	3.37016	4.55949	6.25795	5.82934	6.5697	5.66647	5.18785	6.28503	5.90063	5.96993	6.478	5.16471	3.41819	6.5089	6.3036	6.29572	4.70377	5.47703	6.04658	6.84348	7.25011	2.14405	4.37295	6.10245	4.77452	5.65105	7.26529	7.38241	6.83415	5.29829	6.7389	4.57833	6.45812
ADAMTS1	9.94399	9.10781	7.67241	1.4354	-0.0427926	2.91358	9.28528	1.95502	0.0567189	0.991953	-4.54738	6.90304	5.89482	7.0607	8.56674	5.80452	7.46377	10.7962	8.87655	7.68538	9.92239	8.72877	8.01725	7.6946	10.2828	8.83864	10.9016	9.38102	8.44609	9.30191	8.67076	10.1795	7.58188	8.14563	8.79591	11.3885	10.2683	6.35085	9.17939	10.5357	6.5404	8.67402	8.98684	11.0057	13.5808	10.7722	8.90439	11.2995	12.5439
ANPEP	7.62517	7.81656	6.88485	0.931709	-0.033512	1.89693	7.52389	1.9434	0.0581471	0.991953	-4.54811	7.2521	4.09424	7.80465	7.38422	6.29407	5.56224	8.62154	6.39849	8.55209	7.84944	7.83876	7.08332	5.52262	8.95815	7.80549	8.79831	8.09329	8.30802	7.81263	7.91211	7.67087	6.31488	6.71177	7.76447	8.45006	8.65001	5.38578	7.40276	6.54628	6.75302	6.83794	8.85244	7.38241	8.63121	8.07473	8.72816	8.93106	9.12425
SACS	6.99729	6.31498	5.19186	1.12312	-0.0489912	2.29523	6.46942	1.92915	0.0599412	0.991953	-4.549	5.60526	1.64616	5.9905	6.98288	6.8535	6.79116	5.77347	3.16832	3.91552	6.25077	6.87897	6.65263	6.43079	7.74248	6.38974	7.06846	6.48285	2.96162	6.13402	6.47249	6.97338	7.42719	6.53294	7.5763	8.3531	6.96023	7.41007	7.08247	7.63844	5.95117	7.60437	6.66092	7.82114	7.16541	7.49137	7.02514	4.12184	7.20428
TNC	10.7263	10.7642	9.51012	1.25404	-0.0912987	2.59937	10.4923	1.87667	0.0669623	0.991953	-4.55224	9.12011	4.48156	10.1149	9.43492	11.2989	9.9618	12.553	7.35887	11.267	11.2607	11.459	9.99203	8.14471	11.0147	11.6895	9.62289	11.855	9.55972	11.2372	12.5703	10.0557	9.96542	10.7972	11.413	12.4188	10.6726	11.3821	10.1659	11.534	9.8598	10.9417	10.5581	10.4809	9.26125	11.8957	12.3577	10.2208	13.7291
UTS2	3.97708	1.4594	2.7923	-1.3329	-2.77613	0.110332	3.12469	-1.85939	0.0694229	0.991953	-4.55329	3.57652	0.659925	3.90593	5.99774	0.863938	2.22033	4.55949	1.75702	1.58976	0.333424	0	3.6017	0.250962	1.7866	0.659925	1.67356	0.594549	3.41819	1.91073	1.82375	6.47411	5.50875	4.44228	1.03562	3.78764	2.57046	5.22458	4.08576	2.98732	0.713696	5.4002	2.91073	6.02658	4.16591	1.73552	2.35614	4.57833	3.83794
TGFBR2	10.3729	9.88967	9.20874	0.680936	-0.0663585	1.42823	10.0219	1.83452	0.073097	0.991953	-4.55479	9.24698	7.68622	9.79133	9.6248	8.51302	9.25725	10.79	8.44572	9.52337	9.7331	9.66566	9.11536	9.28348	10.4419	9.64758	10.3842	10.1476	10.5972	9.68974	10.0805	10.5113	10.5092	9.9336	9.87873	10.6809	10.8837	8.42026	9.45806	10.5999	10.131	9.76192	9.41011	12.129	11.6477	10.0317	10.572	12.1217	10.7784
NODAL	2.38142	1.01232	2.13997	-1.12765	-2.36698	0.111676	1.99846	-1.83188	0.0734967	0.991953	-4.55495	0.604071	0.659925	4.1177	0.214125	3.5373	2.22033	4.55949	1.75702	1.58976	0.333424	0	0	0.250962	1.7866	0.659925	1.67356	0.594549	3.41819	0.594549	1.82375	0.201634	4.22959	0	1.03562	4.03034	0.62293	2.14405	1.0072	1.16993	2.12763	2.90304	2.91073	5.82579	2.88753	1.73552	2.35614	4.57833	3.83794
PFKFB4	5.82294	7.26052	5.94616	1.31437	-0.134736	2.76347	6.19899	1.82611	0.0743774	0.991953	-4.5553	4.2765	4.78188	7.17163	6.90135	8.13278	4.17233	4.78973	6.04111	7.24812	7.07874	7.56331	7.38128	6.48913	8.96893	6.70377	6.35562	9.94499	3.40599	7.24783	8.72618	9.02478	5.78842	7.53489	8.02453	6.31252	5.57046	7.48317	6.91361	5.03078	5.39746	6.40939	2.91073	3.08236	3.26454	5.77847	7.0954	4.56621	3.8268
EMP3	9.2629	9.02889	8.36642	0.662465	-0.0692576	1.39419	9.0264	1.82274	0.0748944	0.991953	-4.5555	8.29866	6.5404	7.92208	7.70591	8.76242	8.42211	10.335	7.65055	9.66073	8.9928	9.6848	7.31234	8.51092	9.22766	8.91241	9.20394	8.88084	9.44568	9.35599	9.79038	9.62097	9.52046	8.17842	9.55311	9.25828	9.4298	9.22668	9.674	9.30241	8.09677	8.85978	10.2986	9.61708	9.3075	9.01053	9.99807	9.61908	10.7682
ZCCHC24	8.87151	7.95279	7.16061	0.792184	-0.0943354	1.6787	8.30475	1.79907	0.0786199	0.991953	-4.55691	7.80542	4.851	8.03722	7.22564	5.99887	7.20408	9.01089	6.17293	8.1394	8.84301	6.31687	7.9279	6.7174	9.14006	8.21864	7.76653	6.72574	8.16123	8.43288	9.23043	8.2897	8.69884	6.97717	9.03403	9.20372	8.03952	8.15522	7.80012	8.44211	7.77847	8.97157	8.87572	9.87311	9.52133	9.34835	9.50524	10.9397	10.1065
FAP	9.81836	8.17097	7.07191	1.09906	-0.132882	2.33099	8.86637	1.79614	0.0790909	0.991953	-4.55708	9.0271	6.9191	9.67693	7.31243	8.60318	6.33307	5.01391	5.14649	5.615	8.45615	8.31899	7.98993	6.84197	9.0237	8.94717	9.44052	7.74295	3.87184	8.1878	11.0596	8.68152	10.0671	10.1569	10.2522	9.89877	9.50206	10.847	9.39528	10.7564	9.16169	10.4705	8.98684	9.02973	8.39759	9.98117	11.2326	11.6529	10.6174
CCDC80	11.9945	10.9574	9.9099	1.04747	-0.147927	2.24287	11.324	1.76416	0.0843944	0.991953	-4.55896	11.5655	9.17742	11.1183	9.08377	8.23031	9.65345	10.7849	8.2731	11.3024	12.8488	9.55207	10.4203	9.05824	11.5969	11.1642	11.5142	9.14078	11.4022	11.4086	12.4249	10.0098	11.2314	9.9408	11.9654	9.56049	11.4986	10.1076	11.1537	12.1402	10.787	11.635	11.989	14.1864	14.3353	12.3366	13.1548	14.4319	13.0991
TIMP2	12.1082	11.8317	10.9364	0.895296	-0.147308	1.9379	11.8063	1.72885	0.090594	0.991953	-4.56101	11.447	9.07034	11.2307	9.8298	9.88632	11.9872	12.2406	10.9139	11.8217	11.7427	10.0312	11.0998	11.3877	13.4805	12.0876	11.4984	10.5211	13.4903	11.7758	13.0335	12.2119	10.5635	10.8793	13.2231	11.9591	11.2872	9.93587	10.76	11.0721	12.1665	11.5882	12.8171	14.1371	12.8073	13.4561	13.6916	13.3152	14.2949
NFAT5	6.98022	7.18173	6.4432	0.738531	-0.12866	1.60572	6.92207	1.7146	0.0931997	0.991953	-4.56182	6.24565	5.97591	7.47054	6.69084	6.19928	6.02037	6.52482	6.20848	6.65292	6.83074	7.63728	7.21189	7.88026	7.14914	7.87725	7.42635	6.66391	5.95024	7.07938	7.2926	7.46115	6.02259	7.76838	7.91874	8.11103	6.68594	2.68482	6.8525	6.91253	7.23429	6.26641	6.86084	6.95989	8.28202	7.04067	6.35526	7.9472	9.01207
TNF	6.15599	6.851	5.29715	1.55385	-0.282477	3.39018	6.15412	1.7036	0.0952537	0.991953	-4.56245	2.24184	5.72874	6.68215	4.61412	0.695994	8.07948	7.29195	7.25475	5.08534	6.0468	5.94579	7.03067	7.53784	8.63172	6.28077	6.25588	6.17732	10.3765	8.22178	2.85599	6.09212	5.58406	6.91037	6.92267	9.45022	3.40054	2.14405	6.03672	5.38198	5.08491	7.22072	7.33414	7.76607	6.66463	8.83848	6.0798	6.94615	10.0324
TOM1L1	6.88076	6.04541	7.44134	-1.39593	-3.04844	0.256579	6.78868	-1.70071	0.095801	0.991953	-4.56262	8.11676	9.1818	7.83491	8.49438	6.88142	6.0781	4.96162	8.62881	6.79429	6.66206	6.54365	7.55543	3.20633	2.02148	6.45796	8.13919	8.73139	3.81967	6.77965	6.58271	6.45533	8.34638	7.35993	6.97051	7.63988	8.2943	9.90958	8.27724	8.08359	7.67786	8.61622	5.6011	3.08236	2.72247	6.51665	5.33914	4.98048	4.24031
MMP1	9.30077	11.1319	8.96925	2.16269	-0.414615	4.74	9.68209	1.68942	0.0979574	0.991953	-4.56325	8.50204	7.61868	10.5359	9.78501	8.41147	9.0877	12.2267	3.29131	11.2645	8.87424	10.3598	10.7622	13.9033	13.3566	9.44292	11.0475	11.3524	10.2046	13.5185	9.62941	10.6652	10.3105	10.4867	12.6731	8.89482	12.2842	11.9057	10.7125	12.8536	12.939	8.74762	12.3171	10.781	4.11853	8.03144	11.7819	8.18527	12.3537
MMP2	11.7516	10.8541	10.0448	0.809296	-0.158617	1.77721	11.1908	1.68337	0.0991296	0.991953	-4.5636	11.9023	7.47508	11.9411	10.5552	9.73074	8.92633	10.522	8.57875	10.7719	10.9902	9.63481	11.3753	9.09935	11.6756	11.2857	11.1922	10.6835	10.0159	11.1119	12.3309	11.6475	12.5973	11.2841	12.179	12.654	12.3242	11.9337	11.5737	12.8685	10.7517	13.1391	10.3577	10.9136	11.9299	11.7886	12.7165	11.6078	12.7595
KRT7	6.38064	6.1593	4.22433	1.93498	-0.38716	4.25712	5.89527	1.67763	0.100252	0.991953	-4.56392	2.89142	10.4284	5.51728	3.6893	2.98368	1.27501	4.90689	2.10434	4.22265	5.87209	4.90641	5.70044	5.28021	3.89336	10.6047	6.24679	4.88801	6.9607	6.27016	7.12949	3.82985	5.34589	10.8818	6.99379	5.33378	3.17313	3.43962	3.04264	5.95303	1.4489	6.3156	5.06609	7.70881	1.93734	12.1355	8.38409	4.926	8.65503
SNAI1	7.4009	6.6002	5.59602	1.00418	-0.20662	2.21498	6.8442	1.66974	0.101814	0.991953	-4.56436	6.15239	4.8475	6.2817	5.6097	4.94111	4.25399	8.45992	5.72192	4.09592	5.63749	5.76553	6.19751	5.142	8.37591	7.29269	6.5806	6.06587	7.16551	7.16259	7.21645	6.86381	6.4814	5.42358	8.32057	8.58429	7.38914	4.83491	5.95187	6.74106	5.74551	7.02724	8.62399	8.95783	8.52666	6.32301	8.59537	8.00949	11.7408
FSTL1	13.1096	12.5387	11.7494	0.789234	-0.16509	1.74356	12.698	1.66502	0.102758	0.991953	-4.56463	12.0858	10.1334	12.2137	10.5762	11.4332	12.5956	13.2673	11.2061	12.2339	13.1506	10.9464	11.8865	12.4315	14.0907	12.2128	12.3151	11.0687	13.1012	12.7145	14.0074	12.9399	12.0662	11.8816	13.8405	12.4121	12.3744	10.7614	12.0185	12.8009	12.7028	13.1841	13.6621	14.7327	13.5097	14.0776	14.3648	15.0728	14.918
PFKFB1	2.9135	1.33088	2.68379	-1.35291	-3.0048	0.298979	2.4807	-1.64891	0.106031	0.991953	-4.56552	0.604071	0.659925	5.13463	0.214125	3.93168	2.22033	8.04259	1.75702	1.58976	0.333424	0	0	0.250962	2.18269	0.659925	1.67356	0.594549	3.41819	3.70266	1.82375	0.659925	1.28096	2.44626	2.24489	2.64155	2.57046	2.14405	3.42492	1.16993	0.713696	1.41684	3.45022	5.82579	2.88753	2.60881	2.35614	4.57833	5.8902
CRISPLD2	9.97089	9.21834	8.52935	0.688993	-0.152818	1.5308	9.49862	1.64782	0.106256	0.991953	-4.56558	9.46754	7.60244	9.7894	8.92428	6.3087	8.86518	8.60666	8.41979	8.78015	9.32206	7.71383	9.37397	9.31603	9.80769	8.59085	9.13668	8.76762	10.4696	8.94577	9.95767	10.5338	9.26477	9.2977	10.6438	9.56531	9.53238	7.44708	9.01511	10.4685	9.69803	10.2975	10.366	10.8881	9.77103	10.3367	11.4967	10.3263	11.3696
COL6A3	12.7781	12.4012	11.3729	1.02836	-0.234531	2.29124	12.4049	1.63941	0.108001	0.991953	-4.56605	11.8797	10.3981	12.7632	10.2752	11.4957	11.4049	13.3845	9.01444	11.7402	13.0898	11.4502	11.103	11.3298	13.2971	12.8649	12.5124	12.538	11.4936	12.6374	14.0975	11.8528	10.8045	11.4073	14.1131	10.5963	12.0242	10.7204	12.8893	12.0389	13.313	12.3268	12.8904	15.4252	13.2089	12.9042	15.2591	16.1031	15.2546
B3GNT3	6.01781	6.46298	4.85259	1.61039	-0.367872	3.58865	5.89359	1.63891	0.108105	0.991953	-4.56607	5.21956	0.226509	5.62527	5.74066	2.55827	1.7866	8.80148	6.02414	7.69084	7.02414	8.6659	7.30351	8.88463	7.89609	4.07639	7.2605	5.39643	2.9486	6.40854	5.22805	6.4363	6.52011	8.04685	7.48043	5.58225	6.07767	9.92279	6.48156	7.06587	5.65449	6.45401	7.11686	8.85599	2.96532	5.81198	6.37208	4.1102	7.83889
RBPJ	9.73869	9.16781	9.63476	-0.466948	-1.05045	0.116552	9.57836	-1.61115	0.114039	0.991953	-4.5676	12.0353	9.05026	9.52738	9.32188	9.06571	9.02697	9.32843	10.1177	9.23922	8.60318	9.5416	9.17238	9.68349	8.9012	8.94005	9.84079	8.4048	8.88212	9.02334	9.85295	10.1092	9.92985	8.94401	9.1734	10.4346	10.4807	9.26866	9.08308	10.0516	9.07205	9.49426	9.88202	9.48686	9.87372	9.57877	9.59548	9.47153	9.6008
DENND5A	8.3128	7.80513	7.36565	0.439481	-0.109917	0.988879	7.99927	1.61051	0.11418	0.991953	-4.56763	7.36291	6.40701	7.92914	7.90737	6.89093	8.57103	6.36667	8.30747	6.54828	7.83365	7.13247	7.91055	7.9648	8.00293	8.04434	8.04352	6.98356	8.32899	7.57054	8.04106	8.92261	8.74049	8.01542	8.1336	9.12107	8.47375	7.96399	7.64688	8.2948	8.00753	8.97157	8.31881	7.22795	8.39656	8.47812	7.97608	7.78901	8.87894
SLIT2	6.82954	4.73031	3.51825	1.21206	-0.306383	2.7305	5.65414	1.60707	0.114934	0.991953	-4.56782	6.57471	1.50589	6.32499	5.94439	4.4522	1.774	3.62176	0.815575	0.650765	7.16962	4.50779	5.70044	2.50589	4.70543	5.55336	6.08066	2.03562	2.48027	4.81762	6.47671	6.82043	7.89385	7.14435	6.89809	7.39129	6.17313	7.51846	6.95768	7.80742	5.95117	7.95455	4.69933	3.08236	8.75024	6.98117	6.48494	8.12298	7.00023
FERMT2	8.994	7.57439	6.91176	0.662632	-0.174371	1.49964	8.23053	1.59388	0.117864	0.991953	-4.56853	7.23774	7.47646	7.83491	7.83599	7.34713	5.60407	7.09445	5.40054	6.37452	8.18448	7.23993	7.14405	6.19436	8.75168	8.07414	8.09961	6.85412	5.76022	7.83605	9.17964	7.54342	9.59046	7.60896	9.31447	9.79594	8.51684	8.98362	7.80819	9.12184	7.93192	9.20511	8.89863	9.69288	9.434	8.74349	9.89052	10.5943	10.0153
FGF2	5.3147	3.94271	2.71437	1.22834	-0.323646	2.78033	4.45926	1.59346	0.117958	0.991953	-4.56856	3.1635	1.32193	5.51728	4.61412	1.52607	0.495695	1.99277	1.9222	3.87578	5.48414	2.88362	5.36842	0.250962	3.96901	4.01881	5.54226	2.80735	4.19613	4.43429	4.41481	7.1472	5.16189	5.47703	5.06048	9.06094	7.02989	2.68482	4.61294	6.82934	3.98823	5.09635	4.69933	5.59246	7.71205	4.61941	2.89142	2.01078	2.926
KISS1	3.32462	1.22472	2.50717	-1.28245	-2.93081	0.365914	2.64782	-1.56638	0.124166	0.991953	-4.57001	2.35614	3.17632	4.21257	3.55336	0.863938	2.50589	5.63952	0.214125	0.0426443	0.333424	0	2.41684	0.250962	4.44559	0.659925	1.67356	0	1.8679	0	1.82375	1.4489	4.40531	0	1.03562	3.64962	0.62293	6.27034	0.321928	1.77821	0.713696	4.38198	3.45022	4.96809	2.88753	1.73552	2.35614	4.26604	5.31615
TNFRSF12A	8.35913	8.8463	7.94469	0.90161	-0.257651	2.06087	8.39533	1.56584	0.124292	0.991953	-4.57004	6.25285	6.58586	8.49137	8.38357	6.92612	8.40888	10.268	8.5366	7.64897	8.87808	9.45689	8.26987	10.2363	9.64535	7.75902	6.82706	8.49273	10.2147	8.67758	8.85162	9.16998	7.83352	8.19456	9.1683	8.92887	7.62125	7.74356	9.27256	8.00994	9.97964	8.21033	9.18626	10.4375	5.57107	8.7496	8.80996	9.39053	11.0914
ADM2	4.84308	3.86232	5.32683	-1.46451	-3.36107	0.432043	4.70009	-1.55466	0.126931	0.991953	-4.57063	7.68587	6.66121	3.35614	4.03386	2.53854	3.89433	7.2572	8.22526	4.2891	0.333424	0.0703893	4.84147	0.250962	3.45812	6.42324	5.32229	3.29131	6.11562	5.04396	7.33476	1.4489	4.70377	3.849	4.87184	6.19318	3.59694	2.14405	0.321928	5.52982	4.77452	4.38198	2.91073	4.96809	4.55888	6.17812	5.97246	7.27622	6.53621
CXCL8	9.99115	9.71088	8.01998	1.6909	-0.503081	3.88489	9.52841	1.55165	0.12765	0.991953	-4.57079	4.65992	11.506	8.29301	7.42375	0.9855	9.72845	10.3401	12.4698	6.77321	7.91097	12.6239	10.8005	10.7318	12.0878	4.23419	9.18683	8.70674	13.0073	9.46917	8.06053	9.82297	8.4302	10.2144	7.80465	14.2918	10.3991	6.27034	11.5931	8.27398	8.9952	9.96077	12.5557	11.6814	8.77403	7.43438	9.29662	8.57221	12.964
EDN1	7.76444	7.56383	6.56567	0.998157	-0.298782	2.2951	7.47565	1.54949	0.128169	0.991953	-4.5709	7.71521	3.77505	7.64299	7.34359	4.97865	6.27352	5.76182	7.70653	7.89367	7.74356	6.30049	7.24003	7.20848	9.25319	7.34172	7.79136	9.75581	5.1534	8.34292	7.07114	7.36387	5.50875	8.1035	6.59649	9.36713	8.58207	5.53076	6.6343	9.09835	4.93829	8.03028	4.69933	9.53708	9.18795	7.73064	7.39335	7.88001	11.3584
ANGPTL2	10.375	10.2356	9.06183	1.17378	-0.352214	2.69977	10.0783	1.54861	0.128379	0.991953	-4.57095	8.88533	7.95274	10.2712	8.36343	7.83162	8.31347	12.517	6.51128	10.9105	10.8152	9.11731	9.03477	7.59201	12.1835	10.6478	10.1972	9.36278	10.6017	11.2703	11.7692	10.133	9.1396	8.86558	11.5334	7.30168	10.7352	8.82384	9.64954	8.87449	10.5734	9.99519	10.9956	14.3215	9.57027	10.8296	12.7886	12.4028	13.775
RUNX1	9.86325	9.75381	9.10959	0.64422	-0.20342	1.49186	9.68577	1.53014	0.132881	0.991953	-4.57192	8.93032	9.00127	9.79902	8.7488	8.24098	8.98547	10.7234	8.18849	9.36855	9.44153	8.76818	9.52248	9.80124	10.6532	9.95433	9.41581	9.24153	10.4861	9.86908	10.1384	9.60829	9.96542	9.80289	10.7315	9.93643	9.27703	8.17742	9.4244	10.0547	10.0925	9.48351	10.3823	11.9674	8.16219	11.1098	11.2457	10.5555	11.828
CTSK	11.9311	11.1401	10.3485	0.79152	-0.254633	1.83767	11.4212	1.52327	0.134589	0.991953	-4.57228	11.6554	9.62077	11.7665	9.2875	9.76717	9.99517	11.8201	7.96209	11.2621	11.9872	9.7037	10.0394	9.19872	12.2782	11.6581	12.4104	10.6136	10.0144	11.4352	13.2017	10.9901	11.5179	11.0907	12.3253	10.1961	12.3028	11.5101	11.455	11.8583	11.9398	11.6603	11.7485	13.1266	12.6314	12.6089	13.7788	13.8491	13.9046
PLS1	5.30598	4.29708	5.44442	-1.14734	-2.66915	0.374471	5.08705	-1.51789	0.135936	0.991953	-4.57256	7.86121	7.40837	2.74201	7.29122	3.52732	4.86344	4.45681	9.35883	1.49057	2.54102	5.03122	6.93074	5.63023	3.59932	2.33056	4.27873	5.86295	3.3147	3.27202	4.47638	6.64947	5.9674	4.82018	1.03562	5.94953	6.849	7.33298	5.69822	4.9279	2.93734	6.16249	6.42878	4.51286	4.9331	5.19692	4.65592	6.22207	3.73552
KLK3	4.05066	2.69742	3.88244	-1.18502	-2.7587	0.388665	3.68622	-1.51606	0.136397	0.991953	-4.57265	5.95907	3.47249	3.90593	5.70901	2.61824	2.22033	4.55949	1.75702	4.74039	0.333424	1.91073	3.48156	1.08406	4.44559	3.56071	5.12474	3.89433	3.41819	0.594549	1.82375	0.201634	4.40531	0	1.03562	2.90689	5.9397	6.49921	3.85599	6.14893	1.4489	2.26604	5.06609	3.08236	5.96185	3.67243	4.30012	4.57833	3.83794
ISLR	9.88626	9.48665	8.47882	1.00784	-0.330732	2.34641	9.50709	1.51586	0.136448	0.991953	-4.57266	7.52544	7.10402	9.03513	6.95617	8.09297	9.91898	10.0861	8.66338	8.9271	9.1918	8.12707	8.80632	8.50152	11.1149	9.23905	9.29122	8.37591	11.1581	9.64286	10.9044	9.16998	8.59365	7.97396	11.1593	9.36988	7.29324	7.33298	8.43642	9.16774	10.3502	9.09658	10.1346	12.3971	10.1924	11.6384	11.8733	13.7945	12.7186
CEACAM5	3.9141	2.31181	3.97907	-1.66725	-3.88366	0.549162	3.53542	-1.51447	0.1368	0.991953	-4.57273	7.76587	6.01792	3.17951	2.57046	0.863938	2.22033	5.68566	1.75702	5.75087	0.333424	0	4.0027	0.250962	1.7866	0.659925	5.25096	1.87184	3.41819	3.37573	4.47962	0.201634	4.56255	0.464668	1.03562	4.23802	4.19061	7.85798	0.321928	5.45779	0.713696	6.36335	2.91073	8.77462	2.88753	1.73552	5.79623	4.57833	3.83794
AKAP2	9.87917	8.9293	8.29398	0.635321	-0.21084	1.48148	9.32995	1.51164	0.137516	0.991953	-4.57288	8.8198	5.8339	8.25993	9.29815	8.27277	9.5073	8.36575	7.8485	8.43975	8.36014	7.61743	9.15773	10.0777	9.62335	8.49957	9.3745	8.68321	8.47054	9.36129	8.99693	10.5833	10.6491	9.56146	9.69159	11.3189	10.6381	10.918	8.33414	10.951	8.41409	11.1307	9.56138	8.59664	9.52593	9.45201	8.76424	9.06832	11.5172
SRPX2	7.39398	6.26773	5.38681	0.880919	-0.295241	2.05708	6.71724	1.50792	0.138464	0.991953	-4.57307	6.0691	5.21335	7.79695	6.17013	5.90689	3.77716	3.9364	4.40463	5.20672	7.1822	6.58496	6.76009	3.9222	7.45582	7.43671	6.3361	6.0054	2.79494	6.37886	8.08778	7.05039	7.96584	7.67948	8.63452	8.48099	7.30734	8.7664	8.1372	7.89184	7.83143	7.95455	6.29701	8.42945	6.00652	7.411	9.23606	6.3766	8.71232
FST	8.75465	8.50852	7.33022	1.17829	-0.397811	2.7544	8.4096	1.50514	0.139175	0.991953	-4.57321	6.91588	4.81044	7.36036	7.86499	4.86493	7.43346	11.838	6.95047	7.93345	6.47102	10.0237	9.27557	9.86496	9.58759	8.85194	8.34354	6.26847	8.16837	8.73081	8.0077	11.1547	8.35711	7.56003	8.60452	11.4562	8.57626	8.34376	11.1965	9.60307	9.38014	8.13	8.31881	12.4016	7.16692	8.52278	7.16048	11.1546	11.5943
PLAU	10.6738	10.654	9.85131	0.802699	-0.273491	1.87889	10.5045	1.50166	0.140069	0.991953	-4.57339	10.1288	9.78118	11.2272	9.30081	7.93987	9.96214	11.5663	8.44253	10.3131	9.01044	10.5006	9.63436	10.6511	11.9602	10.7808	10.2536	10.9034	9.89177	11.3337	12.274	10.1433	10.5116	10.8874	12.6553	10.5557	9.66418	12.7077	11.3588	11.9806	11.7629	10.92	11.4403	10.76	7.61493	10.9375	11.7001	9.89872	12.5358
MMP24	3.85202	3.72996	5.22072	-1.49076	-3.49024	0.508717	4.09592	-1.50107	0.140222	0.991953	-4.57342	6.65406	6.37764	2.74201	4.54411	3.77189	6.27538	7.46401	4.66107	4.49633	0.333424	0	3.6017	0.250962	4.69098	6.76779	4.57894	5.87971	6.32229	3.49697	5.10685	0.201634	1.28096	0	2.24489	2.64155	3.59694	3.43962	0.321928	4.42223	0.713696	1.41684	2.91073	3.08236	5.79129	4.63807	5.26191	7.48301	6.74295
GTF2I	10.6215	10.6556	11.0355	-0.379861	-0.893232	0.13351	10.7127	-1.48971	0.143176	0.991953	-4.57401	11.2551	10.3051	11.1221	11.3078	11.6861	11.3026	11.1716	10.103	11.0661	11.1229	10.3776	10.3272	9.82405	10.579	10.7826	10.9409	11.0192	10.5605	10.6791	10.9991	9.79339	10.8394	9.46665	10.7263	10.3167	10.7022	10.9698	10.2977	10.9145	10.7295	10.166	11.3723	10.0564	10.5442	10.4671	10.5734	10.6247	11.5118
CHP2	2.72441	1.74984	2.87608	-1.12624	-2.65491	0.402439	2.51651	-1.48328	0.144871	0.991953	-4.57433	3.904	1.50589	2.97636	1.85997	0.863938	2.22033	6.22978	1.75702	4.56742	0.333424	0	4.16832	0.250962	1.7866	2.30159	3.97636	0.594549	3.41819	0.594549	1.82375	0.201634	1.28096	0	1.03562	0.333424	0.62293	3.43962	3.58376	2.50589	0.713696	4.38198	2.91073	3.08236	2.88753	1.73552	2.35614	4.57833	3.83794
VIM	14.3035	13.533	12.8846	0.648343	-0.236224	1.53291	13.8314	1.47565	0.146902	0.991953	-4.57472	13.248	11.2854	12.9427	11.7243	13.9148	11.9956	15.3437	11.9661	13.541	13.6212	12.8264	12.3749	13.0338	14.2636	13.4028	13.7088	12.4452	14.1176	14.1837	14.8846	13.7332	13.4498	13.1085	14.2362	15.1525	13.8952	12.607	13.7573	13.6561	13.5729	13.2254	14.2332	14.8062	15.1438	14.6062	15.5079	15.9178	16.3147
F3	10.8803	10.5478	9.70287	0.844911	-0.31923	2.00905	10.5636	1.46122	0.150805	0.991953	-4.57545	7.7656	8.4042	10.0743	8.76424	10.1812	9.31318	11.8685	10.9681	9.9866	8.46132	11.1264	8.74228	11.4983	13.1708	10.4814	11.4313	11.1624	8.47431	11.1973	10.2799	10.9521	8.896	13.2707	9.83093	12.0288	10.8576	10.6347	12.8574	12.1609	9.58532	11.7769	9.32807	11.8399	10.7428	10.9922	10.6441	10.2239	12.4766
SMC3	9.75137	9.25195	9.62413	-0.372181	-0.885017	0.140654	9.60384	-1.46112	0.150831	0.991953	-4.57546	9.68419	10.0218	9.21851	9.77931	9.87163	9.7237	10.0316	9.32127	8.96518	9.37215	9.096	9.60405	9.54614	8.9002	8.953	9.41623	8.65828	9.25819	9.46573	9.50148	9.31234	9.50603	9.34724	8.86081	9.308	9.82714	9.97444	9.94815	9.8305	10.1011	9.89344	10.3157	9.98588	9.0954	9.2917	9.38672	11.7349	10.5034
MEG3	8.91304	8.19581	7.25055	0.945259	-0.359874	2.25039	8.40522	1.45816	0.151641	0.991953	-4.57561	8.49442	3.78555	8.90563	7.39421	4.42089	7.76997	9.52195	6.47362	8.48872	9.3249	6.98573	7.43087	6.26285	8.29103	7.77479	7.80864	6.16631	10.8899	9.24379	9.97506	7.47986	8.49005	6.89069	9.37795	7.97281	8.58207	7.29287	7.85562	8.96823	8.88423	9.56723	10.0243	10.6038	9.13463	10.1481	10.3232	10.4484	11.6689
ZEB1	8.78762	8.40064	7.73928	0.661356	-0.252237	1.57495	8.48336	1.45744	0.151838	0.991953	-4.57564	8.10774	4.95513	8.29301	7.64039	7.33119	7.35324	8.76351	8.42341	8.78591	8.83905	7.28244	8.4451	7.77485	8.79159	8.06797	7.69815	7.80109	9.57022	9.32845	8.8081	9.43475	8.71562	7.47671	9.45144	9.52384	8.08114	7.25162	8.36724	8.77423	8.18898	9.18537	8.2131	8.74641	9.25389	8.93207	9.49362	12.1367	10.4934
FAM174B	2.99515	3.01543	2.07956	0.935862	-0.381483	2.25321	2.81699	1.43028	0.159445	0.991953	-4.57699	2.61589	1.65992	4.61294	3.81352	2.08746	1.93357	1.99277	0	0	4.38474	3.33485	5.14893	4.69098	2.87381	2.43829	0.918386	1.18269	2.51096	2.91839	2.76765	5.12516	1.28096	4.68986	2.24489	5.42156	4.85997	2.14405	4.9982	2.50589	4.13093	5.20477	2.91073	4.51286	2.24489	2.854	2.9222	2.01078	1.26903
ITGA1	9.23042	8.54922	7.99512	0.554096	-0.226175	1.33437	8.81685	1.42971	0.159607	0.991953	-4.57702	8.17832	6.33503	9.41916	7.98863	8.82941	8.14517	6.61221	7.93723	8.51096	7.2903	8.46646	8.02802	8.29384	9.90144	8.66942	9.22641	8.34917	6.99548	9.08007	9.74079	8.74086	8.34638	9.12327	9.07291	10.3153	9.10211	9.77768	8.57977	9.56927	8.28327	8.78306	8.87572	8.71768	10.0079	9.10093	9.93874	9.30811	10.7149
AEBP1	11.8508	11.2518	10.4006	0.851228	-0.347686	2.05014	11.4143	1.42944	0.159684	0.991953	-4.57704	10.8496	9.35922	12.1111	9.52619	10.3372	9.48402	11.8588	8.78529	11.2939	11.494	11.968	9.99341	9.22752	12.6997	11.8382	11.8393	10.0307	9.03246	11.597	14.0497	10.4895	10.8356	11.79	13.5332	10.3436	10.9989	9.96171	10.4275	11.4355	11.2568	10.8569	11.7579	12.8015	12.667	13.4352	14.2455	13.2414	14.7558
VCAM1	8.5816	7.25074	6.36143	0.889313	-0.366798	2.14542	7.81224	1.4254	0.160844	0.991953	-4.57724	7.32984	6.69028	8.07575	6.67455	1.14405	8.33816	6.66192	6.01569	6.32265	8.17822	5.38336	7.67002	6.7811	8.82594	5.55643	8.72918	4.57833	7.71576	8.2737	8.06614	8.88454	8.78097	7.93127	7.12639	7.58399	8.41638	5.89482	8.40489	8.75181	8.7365	9.40606	9.22304	10.1016	9.30504	8.52423	7.08375	10.2705	10.2188
BICC1	5.91423	5.05535	4.1696	0.885745	-0.368733	2.14022	5.35536	1.42153	0.161959	0.991953	-4.57743	5.42425	2.6893	6.48623	4.86443	4.79233	2.99277	3.99005	1.18903	5.09803	6.22689	3.20006	5.58826	3.67694	6.11645	5.99095	6.78463	3.88069	2.848	4.95699	6.33896	6.09212	6.66562	5.1534	6.50208	7.27845	5.70432	5.53076	6.16772	6.91253	5.45286	7.22072	2.91073	3.08236	7.33226	6.81967	7.25748	4.00899	6.61147
SFRP2	11.9051	10.0763	9.08798	0.988361	-0.416832	2.39355	10.8947	1.41608	0.163537	0.991953	-4.57769	12.0013	8.02281	10.7205	8.09645	10.8827	8.41151	8.70023	4.95373	10.0026	11.5525	8.47379	9.12293	7.60962	10.2986	11.6113	12.8244	7.60859	8.10497	10.3146	13.3185	11.143	11.927	11.4753	13.1574	11.7883	11.8009	9.59997	11.1481	11.8617	10.4535	10.9456	11.6641	12.3299	13.123	12.6719	12.6583	14.5395	14.1377
PCOLCE	10.4907	9.80001	8.83061	0.969401	-0.414375	2.35318	9.98987	1.41041	0.165194	0.991953	-4.57797	9.80492	7.16852	10.2586	7.80645	8.43233	8.05507	11.426	7.06824	9.45529	10.8675	8.75315	8.10648	8.13258	11.3687	9.57329	9.94593	8.9379	9.67783	10.7475	11.6891	9.64809	9.55821	8.60389	11.5804	9.30513	10.1423	8.66	10.1908	9.87958	10.2291	10.0177	11.3181	13.8188	11.7048	10.9969	12.5373	14.8917	12.9319
CLU	10.5848	9.042	7.93275	1.10925	-0.474769	2.69326	9.67728	1.40987	0.165355	0.991953	-4.578	9.39412	9.32463	8.17378	8.21374	6.40769	6.7896	9.07039	5.04527	8.97553	9.14776	8.35931	8.85863	6.74967	9.85462	8.45492	10.6782	7.83807	10.6398	10.0753	8.80571	9.16131	8.98185	9.07395	8.58928	11.1836	10.2038	8.66	9.54015	10.2352	7.26538	8.63572	11.6371	11.1791	14.3314	8.8211	9.58924	15.0262	12.4946
AKAP12	8.53859	6.23547	5.12854	1.10693	-0.477075	2.69093	7.2936	1.40693	0.166219	0.991953	-4.57814	7.57493	3.95047	6.91253	6.28188	9.28653	1.75275	4.16189	1.35614	4.87971	7.62	5.47444	6.50605	4.55213	7.05224	6.32139	7.59447	4.97636	3.0197	6.63314	8.84021	7.91019	8.52861	8.02901	8.03579	10.8001	8.47375	8.49293	7.22168	8.76679	6.73091	8.41625	4.20555	8.77462	11.1385	7.73573	7.43646	8.52802	9.63336
HSPG2	12.4839	11.8951	11.2473	0.647789	-0.282576	1.57815	12.0926	1.40181	0.167734	0.991953	-4.57839	12.1054	9.16385	11.3143	11.3164	9.93357	10.4262	13.9105	11.4964	11.5593	11.8937	10.8856	11.656	9.71435	12.5526	11.3257	11.6939	13.1483	12.3921	12.6562	12.928	11.5314	11.8038	10.8837	12.6512	12.36	12.0082	12.3684	12.2028	13.105	11.8223	12.4219	11.8431	13.7663	12.8902	11.7223	13.6066	14.7101	14.1038
INHBA	9.09379	8.47031	7.4629	1.00741	-0.441146	2.45597	8.6152	1.40017	0.168222	0.991953	-4.57847	5.25437	5.38716	8.94084	8.14451	7.24755	9.4028	10.0327	5.69766	7.05853	8.90857	8.32715	7.3644	6.99718	10.7167	8.13807	7.41659	8.22858	7.54388	9.84125	9.69108	7.69509	8.25739	9.32544	11.4889	10.6562	6.80993	8.69119	10.0365	10.0393	9.11969	9.16536	9.31109	10.1016	7.07318	9.94933	10.9412	8.89848	13.0102
IL11	6.94647	7.63663	6.35372	1.28292	-0.566442	3.13228	6.99662	1.39665	0.169273	0.991953	-4.57864	3.50589	2.06005	6.01703	9.24403	5.60437	10.6249	8.26355	6.09381	5.76977	6.42962	7.90008	8.15649	7.70287	11.0204	7.68958	5.75702	8.08513	8.19525	6.93393	6.13258	9.13209	4.22959	6.42761	8.46115	9.92711	5.97545	4.83491	7.44477	6.28003	6.70833	5.99141	7.39985	6.63052	5.54535	8.32993	7.02248	4.17951	11.0181
TJP3	1.83558	1.08873	2.24865	-1.15992	-2.83291	0.51308	1.73563	-1.39586	0.169509	0.991953	-4.57868	2.81967	1.58976	4.68089	3.55336	0	0.214125	3.92979	0	3.45022	0.333424	0	2.41684	1.72683	0	0.641546	3.65535	0	1.1177	1.8953	0.189034	0.659925	2.72028	0	1.03562	4.79181	0.62293	2.14405	1.70044	1.16993	0.713696	1.41684	2.91073	8.95783	0.871844	0	0.344828	2.27798	1.53605
IL6	5.31284	3.22937	1.56125	1.66812	-0.763316	4.09956	4.05323	1.38125	0.173924	0.991953	-4.57938	0.176323	0	4.1177	6.21587	0	2.55582	0.9855	0	0	7.11842	6.52951	5.22574	4.69098	3.93923	0.669027	6.96058	0	0	0.389567	0	6.25285	4.70377	7.00495	5.90593	9.70719	9.82958	3.93263	7.10884	8.03491	0.713696	7.54365	9.65857	3.08236	5.60348	4.78346	0.632268	1	8.49673
TCF4	10.9265	10.3864	9.77924	0.607168	-0.283013	1.49735	10.565	1.37322	0.176391	0.991953	-4.57977	9.75089	7.23688	10.6794	10.2967	9.14394	9.51938	12.0125	9.49899	9.87454	10.7196	9.47899	10.0737	8.73613	10.9141	10.4533	10.7725	10.0494	11.3109	10.5654	11.1765	10.4675	11.3811	9.75201	11.0028	10.1898	10.3725	10.7833	10.6455	10.0362	11.1689	11.4196	10.228	12.4956	10.9156	10.706	11.8775	13.406	12.2544
HAPLN1	4.04317	2.45489	3.37145	-0.916568	-2.26412	0.430984	3.52058	-1.36939	0.177575	0.991953	-4.57995	3.74953	0.659925	5.62527	5.0268	3.74846	2.22033	4.55949	3.1635	1.58976	0.333424	2.47768	3.3505	0.250962	4.44559	0.659925	1.67356	5.10727	3.41819	0.594549	4.69209	2.33056	5.25663	4.44228	2.76341	6.97957	3.40054	6.63387	3.58376	4.9279	4.68538	4.97911	2.91073	3.08236	2.88753	1.73552	3.86592	4.57833	3.83794
THBS1	11.4508	10.2701	9.45771	0.812429	-0.38391	2.00877	10.7636	1.36723	0.178248	0.991953	-4.58005	9.66731	8.74977	10.0901	9.28214	8.28193	8.68555	12.3822	8.17288	9.80755	11.2636	10.8214	8.25158	8.64936	12.1715	9.85089	11.9997	9.99891	8.43979	9.37641	12.1482	11.3691	10.8394	9.82768	12.4846	12.4356	13.1894	10.46	11.8365	11.9005	8.75305	10.7975	10.642	10.4637	12.3929	13.0134	12.2897	12.3222	13.7956
FBLN5	9.28553	8.7002	7.95487	0.745334	-0.354453	1.84512	8.87632	1.36443	0.17912	0.991953	-4.58019	9.40555	6.55827	8.95469	8.41823	7.14333	8.80442	4.94579	8.47994	8.88356	9.03138	6.92267	8.765	7.71101	9.39122	9.24655	9.57792	7.54404	8.52305	8.62348	10.3659	9.13796	9.27615	7.75756	8.99986	9.65617	8.15315	7.20906	8.22405	8.96823	8.12252	9.86477	7.26529	8.02259	11.5901	10.5144	10.2545	9.59766	8.51479
EPHA2	8.19451	8.96431	8.30973	0.65458	-0.315153	1.62431	8.40573	1.359	0.180822	0.991953	-4.58044	8.36597	7.82349	8.8622	7.66526	5.39541	7.32481	10.6896	9.09014	9.57067	8.55582	9.8005	8.92362	8.31547	9.65691	8.56951	8.47033	9.65433	9.24859	9.02843	8.38388	8.34682	6.35843	8.3431	7.48043	10.078	8.05631	7.58639	8.77732	7.76328	7.60674	7.87461	8.78021	8.42945	8.08268	8.97172	7.44915	8.58146	10.711
LIFR	7.3435	6.44605	5.50416	0.941896	-0.454077	2.33787	6.75625	1.35842	0.181004	0.991953	-4.58047	6.30232	3.72356	5.69293	5.46597	7.11353	6.56727	4.23573	4.36807	6.06803	7.10528	6.33324	5.80452	6.46989	7.79422	6.8268	7.65928	4.84097	3.09424	7.78614	7.192	6.11624	7.20721	6.8505	7.56079	7.16872	6.80993	3.43962	5.39025	6.71039	5.21839	6.21548	7.39985	7.58699	11.6482	7.25654	7.12629	10.0709	8.22294
COL1A1	16.0673	15.8391	14.7493	1.08978	-0.534369	2.71393	15.7479	1.3509	0.183386	0.991953	-4.58083	15.6451	13.5181	16.4599	12.988	14.5123	14.6233	16.8632	12.659	15.475	17.1829	13.9975	14.0802	14.5815	17.0893	16.1338	16.0299	15.5137	14.6769	16.5766	18.3677	14.4066	14.3735	14.6247	18.0751	13.9433	14.9243	13.7868	15.9238	16.1805	16.4457	16.0175	16.5444	19.2827	16.08	18.016	19.0781	19.8282	19.4194
RBX1	11.5031	11.4255	11.754	-0.328559	-0.82244	0.165322	11.5343	-1.33937	0.18708	0.991953	-4.58137	11.7178	11.3318	10.825	11.7725	12.3549	11.3262	12.562	12.3097	11.5861	10.6804	11.0933	11.1782	11.1992	11.9349	11.3497	11.6154	11.4585	11.8301	11.2096	12.1307	11.5408	12.0052	10.9428	11.3157	11.3527	11.4628	11.7439	11.1418	11.546	11.2451	11.5255	12.3977	11.2155	10.829	11.3093	11.5138	12.439	12.3222
BTG1	11.5696	10.6762	11.1239	-0.447708	-1.1209	0.225487	11.2621	-1.33895	0.187217	0.991953	-4.58139	11.2001	11.609	10.3675	10.8315	10.4756	11.1704	11.223	12.2558	10.982	9.74794	9.19948	10.6628	10.447	11.0279	10.382	12.1605	11.1033	11.6112	11.3519	9.74404	11.2585	11.8262	10.6159	10.8688	12.6765	12.0828	10.4233	10.9125	11.3781	11.3053	11.6314	11.7889	12.0301	11.96	10.6533	10.7074	11.456	12.905
LGALS1	13.7327	13.0784	12.5338	0.54465	-0.276663	1.36596	13.333	1.33511	0.188458	0.991953	-4.58157	12.4694	10.8599	12.5322	12.7498	14.1452	10.6022	14.0384	12.696	12.7108	12.6801	13.1035	11.7857	13.3041	14.1978	13.0169	12.6902	13.5986	12.108	12.6468	14.7307	13.4102	14.1328	12.8128	13.8083	13.7575	13.7859	14.5633	14.0408	14.0937	13.2594	13.8599	14.3111	13.858	12.2432	13.8997	14.8507	15.3732	14.8729
HOXA5	3.88746	3.12738	4.33321	-1.20583	-3.02891	0.617251	3.79081	-1.33165	0.189586	0.991953	-4.58173	6.02813	6.17053	4.1177	3.9279	5.58796	5.2604	4.55949	1.75702	1.58976	4.54905	2.22342	2.65764	3.00899	1.7866	4.82273	1.67356	4.62469	3.41819	0.594549	5.04177	0.201634	6.94755	4.59574	1.03562	4.41886	0.62293	8.78097	3.04264	4.9279	0.713696	6.76898	2.91073	3.08236	2.88753	4.0063	2.35614	4.57833	3.83794
PDGFC	7.70651	7.55805	6.70194	0.856112	-0.440181	2.15241	7.4693	1.32965	0.19024	0.991953	-4.58182	6.39815	3.7866	7.3394	7.79896	8.63782	8.6664	4.18349	7.54342	5.96324	7.48494	8.64652	6.81096	8.84427	7.30488	6.8485	7.46948	9.52076	5.40905	6.11187	8.68738	8.95971	8.8358	6.91037	8.0581	10.1852	9.14982	5.53076	8.76497	9.15071	7.82101	8.00045	7.0365	6.02658	6.52136	7.24098	8.15117	7.82941	6.29957
TWIST1	8.59986	8.11657	7.20625	0.910325	-0.46816	2.28881	8.203	1.32955	0.190273	0.991953	-4.58183	7.25323	4.45681	8.54728	7.39421	7.82394	6.98675	9.91997	4.02591	8.44812	8.79893	7.04625	6.88399	5.32373	9.80134	8.1025	8.47675	7.96803	8.58879	9.04363	9.24835	7.80297	7.08321	8.06894	9.5765	8.81618	8.99732	6.81481	8.93278	6.9913	9.71504	7.92309	9.83526	10.7458	7.73044	9.02558	10.466	10.9389	11.4724
HOXB13	2.7992	2.31842	3.47534	-1.15693	-2.92527	0.611418	2.8169	-1.31719	0.194348	0.991953	-4.5824	3.0635	2.61353	2.45943	0.214125	5.02414	1.5008	8.14211	4.21257	4.04789	4.38474	2.47768	0	3.53605	1.07039	0	0.956057	3.04963	5.87406	3.04963	1.10434	0.201634	1.28096	2.82375	3.44361	2.90689	0.62293	4.59216	0.321928	1.16993	0.713696	3.9542	3.45022	5.31361	2.16672	3.98368	2.52105	7.03474	6.29462
HDHD3	7.58184	7.45468	7.84632	-0.39164	-0.992732	0.209451	7.60365	-1.31176	0.196157	0.991953	-4.58265	8.20657	7.67821	8.15588	7.31243	7.70543	7.01903	9.15522	7.29545	8.08863	6.79857	7.17822	7.20242	6.90038	7.59984	7.98908	8.72424	6.92552	6.73755	7.7066	8.23903	7.09961	7.08321	7.78979	7.5131	6.81134	7.40233	7.58639	7.0421	7.48374	6.22901	7.24631	7.88618	8.46446	7.9582	7.6094	7.47135	8.82012	7.56522
EGF	2.72711	1.33975	2.3279	-0.988151	-2.50674	0.530441	2.30814	-1.31006	0.196728	0.991953	-4.58273	0.604071	5.84725	0.250962	1.30451	0.863938	2.22033	4.55949	1.75702	3.5435	0.333424	0	3.6017	0.250962	1.7866	0.659925	1.67356	0.594549	3.41819	0.594549	1.82375	1.4489	2.05311	0	1.03562	3.13093	0.62293	2.14405	2.52356	1.16993	0.713696	2.90304	4.69933	3.08236	2.88753	1.73552	2.35614	4.57833	3.83794
COL3A1	15.8467	14.9876	14.2347	0.752953	-0.406953	1.91286	15.3143	1.30694	0.197779	0.991953	-4.58287	15.9191	12.6173	15.8824	13.1203	14.3978	14.3616	15.0259	12.6385	14.1489	16.4612	13.3813	13.9451	13.4013	16.3672	15.1334	15.625	13.8195	13.5765	15.5966	17.5565	14.8127	15.5285	14.6106	16.5262	14.1487	14.7772	15.264	15.7638	16.0791	15.7919	16.3055	16.2486	17.2025	15.6311	16.7363	18.0341	18.5138	17.5899
TNS1	10.0809	9.33334	8.67665	0.656688	-0.360611	1.67399	9.61732	1.29963	0.200252	0.991953	-4.5832	9.29083	6.90472	8.37773	8.91737	7.33896	8.25281	10.3005	8.95582	9.75109	9.33333	7.44104	9.56012	8.44869	9.86805	9.22798	9.809	9.11951	10.0148	10.0894	9.75482	9.38107	9.23594	8.47772	10.2204	9.84232	9.38399	7.71342	8.85325	9.84117	8.46862	9.79268	9.9161	10.2293	12.0285	9.87184	10.1843	12.4823	11.5147
FBN1	9.32595	8.74757	7.89118	0.856392	-0.472338	2.18512	8.89761	1.29761	0.200939	0.991953	-4.58329	8.36554	7.21237	9.31295	6.32427	7.39917	8.05126	9.61366	6.09508	8.64627	9.67	6.77558	7.75689	6.26285	10.2533	9.238	9.87673	7.3746	8.60411	9.56148	10.8497	8.77152	7.72151	7.54117	10.4058	7.25475	8.93967	6.97556	8.98345	8.95521	8.9952	8.90072	9.69831	11.4256	9.77767	10.1219	11.5299	13.6547	11.707
PIK3CD	7.8412	8.15705	7.63439	0.522657	-0.289224	1.33454	7.87704	1.29609	0.20146	0.991953	-4.58336	8.15866	5.04133	8.4674	7.36405	7.86555	7.95292	9.3476	7.51246	6.99955	6.5697	8.45906	7.8141	8.27738	8.48317	8.06985	7.83067	9.04979	8.20389	9.26751	7.70238	7.64631	8.11265	8.3682	7.34181	8.01569	7.63249	7.58639	8.44675	8.56723	7.97022	7.85811	8.17607	8.15709	7.8327	8.4135	7.67871	8.72243	4.60999
CST7	7.15778	6.94241	5.90614	1.03627	-0.576454	2.64898	6.8548	1.29366	0.202288	0.991953	-4.58347	8.21378	5.64875	7.25238	6.0237	0	7.21868	8.68657	6.04789	4.0635	6.22689	5.96671	6.42677	6.3906	7.9851	4.43363	7.36229	5.94251	10.3502	9.0731	6.20867	8.02918	6.4814	7.60296	6.99379	7.7198	8.46119	2.14405	8.02414	6.54628	7.83143	5.86468	8.82877	10.5064	7.30779	6.65464	5.99684	6.33432	9.06725
NID2	9.82366	9.10472	8.37078	0.733934	-0.416671	1.88454	9.35735	1.28422	0.205543	0.991953	-4.5839	8.52517	7.46622	9.14794	7.54512	8.41333	8.1472	10.4823	6.90713	8.70262	9.34731	8.09877	7.95076	7.52857	10.8048	8.70127	9.68245	8.6798	8.62983	9.73385	10.9945	8.58556	8.70726	7.98795	10.6604	8.62176	8.93514	9.46201	9.3546	8.72137	9.24605	9.7076	9.44166	12.7187	10.0065	10.1341	11.7309	13.2229	12.0597
FMOD	11.0756	10.6861	10.0725	0.613587	-0.349996	1.57717	10.7798	1.28202	0.206306	0.991953	-4.584	11.0634	7.50605	10.4296	10.6685	9.0894	10.1266	11.2494	9.4684	11.0509	10.1095	8.3231	10.7104	9.50202	12.1674	10.7194	11.2201	10.2259	11.1657	11.0733	12.3297	11.7367	10.9429	10.0345	10.5267	9.99831	10.7273	9.63249	9.63378	11.0152	10.0946	11.4911	10.3157	10.7879	11.7245	11.8268	11.2733	12.8792	12.5793
DPYSL3	10.9665	10.3164	9.63412	0.682304	-0.389242	1.75385	10.5411	1.28197	0.206326	0.991953	-4.584	9.5819	8.17782	9.69146	8.3222	11.8853	10.3775	10.6057	8.71877	9.34645	10.0251	9.42687	9.47401	9.47586	10.8242	10.3369	10.4557	11.3869	10.9812	9.47468	11.6193	11.1074	9.88599	10.6557	11.3511	11.3224	9.93773	6.49921	9.0255	10.3714	10.9238	10.6988	10.8086	12.5938	11.642	11.837	12.28	12.8659	12.6486
FIGF	3.72662	2.00591	2.98672	-0.980808	-2.52435	0.562738	3.15802	-1.2793	0.207254	0.991953	-4.58412	4.84248	3.71918	3.51475	3.81352	0.863938	2.22033	4.55949	1.75702	1.58976	0.333424	0	3.6017	0.250962	1.7866	0.659925	2.62527	1.87184	3.41819	3.96993	3.5472	0.659925	5.16189	0	1.03562	1.89142	3.17313	6.63387	3.04264	4.56621	0.713696	5.92932	2.91073	3.08236	6.1235	1.73552	2.35614	4.57833	3.83794
CMA1	4.57287	4.10207	2.73101	1.37106	-0.800022	3.54214	4.08941	1.27142	0.210018	0.991953	-4.58448	4.1819	0.659925	2.11103	5.70901	0.863938	2.22033	4.68145	0.214125	3.93734	6.84662	0.963474	5.80452	0.250962	1.7866	6.62117	8.24284	2.59455	5.69321	4.49506	1.82375	5.12516	4.70377	1.13093	1.03562	0.333424	8.08932	6.81481	4.37295	5.21684	0.713696	5.79701	3.45022	8.74641	5.03298	1.73552	2.35614	6.76951	2.28983
CCL8	4.02239	4.59216	3.61419	0.977971	-0.573214	2.52916	4.08003	1.26932	0.210759	0.991953	-4.58457	2.38128	3.37573	5.13463	4.68089	3.75168	4.51475	3.56316	4.53107	0.594549	5.31216	7.41066	4.74039	3.20633	6.54411	4.16832	6.02768	1.34483	5.45022	4.82883	1.48027	6.86381	4.83289	5.39575	3.69153	4.1375	5.31542	2.14405	4.88069	4.81711	0.713696	2.90304	2.91073	6.95989	6.58165	5.18031	2.01436	3.58256	2.84197
LAMC1	10.0082	10.1575	9.60126	0.556265	-0.330816	1.44335	9.96331	1.26249	0.213183	0.991953	-4.58487	11.1233	6.67737	9.79518	9.26594	10.6404	9.0825	11.3193	8.34034	10.167	10.1291	10.4916	8.38345	10.2769	11.0969	9.99054	10.2756	10.8473	8.80374	10.4631	10.9747	9.07791	8.42	9.96803	10.8009	10.0142	10.1383	8.34376	10.0502	9.84823	9.6037	9.28764	10.3242	9.82	10.6689	10.7068	11.1075	10.9787	11.6951
COL7A1	11.0617	12.0837	11.2326	0.851079	-0.507511	2.20967	11.3457	1.26122	0.213636	0.991953	-4.58493	9.43381	7.49482	13.1262	12.332	11.3222	11.6719	13.7033	9.55388	12.4551	12.1202	12.6698	11.5332	10.4555	13.5574	11.9805	10.5965	13.4922	11.0739	12.3096	13.1313	12.2067	11.6527	10.6637	13.196	11.2154	11.0729	11.4453	11.0274	11.3646	11.7312	11.1681	10.246	9.46972	9.22151	12.63	12.5079	11.2727	12.6768
NR4A1	9.92545	7.82841	6.76788	1.06053	-0.647648	2.76871	8.78133	1.24997	0.21768	0.991953	-4.58543	7.11437	4.43029	6.16732	10.5101	3.10434	8.54678	9.45024	6.44841	5.13914	10.9768	6.24982	5.854	5.04177	10.4777	7.35641	10.2154	6.60837	8.13335	7.00135	8.19761	8.72918	7.90851	8.22632	8.58928	11.4793	10.2502	8.17742	8.6576	9.77969	6.59036	10.6612	10.045	7.70881	13.124	10.4015	9.31924	8.67973	13.7499
PIK3CA	7.65583	7.39432	7.06485	0.329464	-0.204015	0.862944	7.47371	1.24337	0.220079	0.991953	-4.58572	7.03331	7.06264	6.86925	7.89342	6.90195	7.12701	7.21422	6.7443	6.73755	7.01011	6.97545	7.45508	8.64082	7.19987	6.73728	7.06037	7.76977	7.98391	7.00068	7.50414	7.25955	7.23084	6.94895	7.79136	7.82801	7.95251	7.48317	7.59201	7.42828	8.4552	7.90713	6.95128	7.76607	7.77919	7.25001	7.73118	9.14848	8.21199
MYLK	10.5796	9.88879	9.0932	0.795587	-0.493371	2.08454	10.1135	1.24268	0.220332	0.991953	-4.58575	8.37877	7.75642	7.2635	9.44454	7.7786	7.86691	10.6042	12.107	10.6388	8.53154	7.80993	9.37186	9.53697	11.5421	10.455	10.8448	10.1225	8.70708	9.19281	12.6621	9.32015	9.39045	8.53904	8.96486	11.471	9.79498	11.755	10.1502	10.8349	8.70843	11.7391	9.34485	8.49865	11.7609	10.3406	10.0718	12.111	12.5164
WIPF1	9.73206	8.94365	8.5182	0.425452	-0.264691	1.11559	9.29657	1.24114	0.220894	0.991953	-4.58582	9.46608	7.17293	9.36315	8.89645	7.26538	8.70739	9.53267	8.14129	8.11847	8.88576	8.16842	9.63789	8.06399	9.7943	8.34292	8.47403	7.28198	10.6709	9.70772	9.35224	9.992	10.3938	9.34003	9.25295	10.0729	9.88231	9.31947	9.41914	9.46285	9.24605	10.4868	9.72419	10.9573	9.61917	9.45853	9.90381	9.61486	10.5464
LAMC2	11.1638	11.565	10.6544	0.910571	-0.56717	2.38831	11.16	1.24058	0.221098	0.991953	-4.58584	11.473	8.0027	11.7758	10.4299	11.6371	11.8792	12.3424	8.46504	9.88452	10.1387	13.7215	10.2727	12.5622	12.7372	10.6833	10.0944	14.0403	9.12159	12.0857	11.7572	11.7531	10.475	12.1122	13.2107	13.3716	11.7572	10.9344	12.3992	12.5922	12.7462	11.2684	9.69831	10.5801	7.67349	12.2211	12.7831	11.3516	13.3969
IL1B	6.98455	7.06173	5.73224	1.3295	-0.832503	3.4915	6.75296	1.23806	0.222023	0.991953	-4.58595	4.09677	4.77189	7.0607	6.40531	1.94111	7.14873	7.12588	7.46172	5.57803	7.25522	10.0199	8.765	5.88289	9.3936	4.58135	7.75101	4.64328	10.2421	7.48937	1.65535	6.51096	8.33557	9.40039	3.14241	8.10444	5.57046	7.71342	10.5236	5.12681	0.713696	10.8211	9.14853	7.52191	2.71589	7.25946	4.13093	6.51728	9.42834
WNT5A	8.36308	8.74245	8.15859	0.583853	-0.366525	1.53423	8.41492	1.23685	0.222468	0.991953	-4.586	7.71321	8.68622	9.63021	8.86093	7.09032	8.21689	8.64731	6.55781	8.02442	7.54442	8.61357	9.06126	7.74329	10.7572	8.61375	9.51371	10.2928	7.44328	8.52458	8.05907	8.07906	7.95169	7.63285	9.82117	9.14379	6.78999	8.24208	9.74705	8.86059	9.46305	9.86062	8.78021	8.62786	6.95873	7.9743	9.91901	7.91391	7.58931
GREM1	8.56725	9.24899	8.16065	1.08835	-0.68451	2.8612	8.65258	1.23596	0.222796	0.991953	-4.58604	9.36197	5.83946	8.99212	8.2744	8.80038	8.96463	8.20501	5.24869	9.75917	9.56866	8.29843	9.11536	7.93015	10.4636	9.59666	9.99987	9.38375	7.23993	9.46448	10.6781	6.82043	8.45043	8.82985	10.7315	9.20989	10.2556	9.62443	8.54643	9.95022	9.33313	11.1047	7.33414	8.31895	5.67469	10.3881	11.646	4.29939	11.1605
NRXN1	4.76786	3.32725	2.18691	1.14034	-0.721049	3.00173	3.89952	1.23341	0.223736	0.991953	-4.58615	0.604071	2.57046	4.21257	1.30451	0.863938	2.22033	4.55949	1.75702	1.58976	0.333424	0	6.29002	1.72683	3.51602	4.1127	4.8334	5.27352	3.41819	3.54844	3.5472	1.95606	2.05311	3.25096	7.69495	9.19131	3.40054	2.14405	2.80735	4.56621	0.713696	3.34341	2.91073	4.96809	7.71589	3.23573	5.92339	8.31764	3.83794
SAMSN1	8.60207	7.28841	6.8068	0.481603	-0.305752	1.26896	7.9219	1.23148	0.224449	0.991953	-4.58624	6.95977	7.41709	8.07575	7.32292	5.25134	6.90845	7.11634	6.05333	6.15623	7.13145	7.2485	7.66313	6.28503	8.29806	5.93546	7.85356	6.65521	8.74413	7.96786	6.39008	8.20237	8.88118	8.52951	7.14741	10.8835	9.63094	8.42026	8.16882	8.19859	7.64277	8.85147	9.0496	9.34372	7.83529	7.23764	7.74423	9.43087	9.0204
LAMA3	9.0248	9.16041	8.15626	1.00415	-0.640951	2.64925	8.88424	1.22889	0.225408	0.991953	-4.58635	9.08367	0.575312	9.93275	9.40316	10.357	9.43169	9.80785	6.63329	8.18165	6.84662	11.0933	9.00776	9.55754	9.56068	8.79471	8.97656	11.9995	7.69558	9.54001	7.69223	10.4198	8.88862	11.3745	10.6494	9.90827	10.6888	9.12748	10.8019	8.98758	10.8267	8.64541	8.05886	9.70757	7.49281	8.94644	8.98763	6.46156	10.8942
ADRA2B	2.33394	1.54577	2.3204	-0.774628	-2.04394	0.494684	2.13857	-1.22867	0.225493	0.991953	-4.58636	0.604071	3.71918	2.74201	2.82782	0.863938	2.22033	4.55949	1.75702	1.58976	0.333424	0	2.41684	0.250962	1.7866	0.659925	5.12474	0.594549	3.41819	0.594549	1.82375	0.201634	1.28096	0.464668	1.03562	2.64155	3.40054	2.14405	0.321928	1.16993	0.713696	1.41684	2.91073	3.08236	2.88753	1.73552	3.24031	4.57833	3.83794
MT3	3.5465	2.37863	3.50047	-1.12184	-2.96741	0.723731	3.25182	-1.2238	0.227307	0.991953	-4.58657	2.774	2.7761	4.01525	0.214125	2.98185	4.337	6.7256	3.9222	3.75809	0.333424	0.0703893	0	0.250962	3.90207	2.7761	3.78973	2.75916	5.58376	2.75916	3.94017	0.201634	1.28096	1.13093	1.03562	4.58015	0.62293	2.68482	0.321928	3.34908	0.713696	1.41684	2.91073	3.84398	5.00225	3.849	4.47249	6.74456	6.0045
VEZF1	8.6602	7.63531	7.99798	-0.362674	-0.960627	0.235279	8.27722	-1.22112	0.228309	0.991953	-4.58669	8.78849	7.84593	8.40824	8.42312	8.0872	7.59976	7.41058	7.96573	7.45278	7.62921	7.74456	8.08598	8.01853	7.97722	7.87903	7.77017	7.84687	5.08406	7.81845	8.13427	8.25753	8.69884	8.56098	8.1441	9.19131	8.5229	10.2971	8.58447	8.93546	7.98897	9.04641	8.13802	8.9822	8.05924	8.22048	8.57913	8.32432	8.37764
IGFBP4	12.7893	12.3778	11.6708	0.706986	-0.468301	1.88227	12.465	1.21109	0.232093	0.991953	-4.58712	11.3853	9.32885	11.3475	11.8939	11.4503	11.9063	13.4713	11.2897	12.9643	12.4752	10.5632	12.1931	11.0857	13.657	12.4205	13.1211	11.1881	13.9789	12.6253	12.8481	13.6359	11.5731	11.5072	12.8962	12.1691	12.9793	9.71072	11.4166	12.3457	11.8308	11.6674	12.7335	14.4145	14.2177	13.0646	13.1567	17.4838	14.1983
MPDZ	8.06613	6.61905	5.98315	0.635904	-0.423047	1.69485	7.29581	1.209	0.232888	0.991953	-4.58721	6.72055	4.76022	7.34988	6.76964	7.39266	4.749	4.58856	5.44659	6.07125	7.25522	7.56331	5.94767	4.13175	7.52482	7.81865	7.64911	6.50637	3.66107	6.47379	8.27785	6.8495	8.44037	7.64465	8.35702	8.01569	6.97797	8.49293	6.91361	7.94556	5.50589	8.31089	7.0365	6.50144	9.2866	8.14093	8.564	8.95469	8.04892
C1S	10.4613	9.4703	8.8737	0.596602	-0.400232	1.59344	9.90153	1.20496	0.234429	0.991953	-4.58738	10.5359	7.7451	10.7073	8.36846	8.33713	8.43066	9.61927	6.88435	9.23518	9.85941	9.32683	8.20955	7.40293	10.8845	9.86147	10.9117	8.96538	8.38978	10.1112	10.2506	10.0696	9.49635	10.7852	10.5701	10.2922	10.0426	7.65134	10.8309	9.92037	10.6462	10.0214	11.1275	10.188	12.2265	10.4938	10.8559	12.1912	12.5916
RAF1	8.84364	9.01483	8.70268	0.31215	-0.212153	0.836452	8.8573	1.19864	0.236851	0.991953	-4.58765	7.70328	10.0522	8.96159	8.57115	8.5457	8.45344	8.46683	9.05788	8.51199	8.58913	8.62355	8.8157	10.3882	9.3999	8.88399	9.24246	8.1068	9.31433	8.45393	9.34507	8.89851	9.06288	8.83245	8.99407	9.42924	8.76172	8.24208	8.67094	8.75181	8.78028	8.28637	9.36146	9.14216	9.02478	8.82896	8.82814	9.19468	9.37021
SPOCK3	3.43722	1.27511	2.32087	-1.04577	-2.80232	0.710793	2.68543	-1.19862	0.236861	0.991953	-4.58765	0.321928	0.15056	4.21257	0.214125	7.23074	1.70929	4.27426	1.46989	1.30451	0.333424	0.963474	2.41684	0.250962	1.27501	0.15056	1.1635	0.31034	3.13258	0.31034	3.71918	1.95606	1.28096	1.13093	1.03562	9.26423	2.57046	4.30012	4.08576	3.34908	0.713696	4.38198	5.6011	3.08236	2.37573	1.22033	3.35473	4.29352	5.60526
SOD1	8.03845	8.27499	7.83786	0.437124	-0.29792	1.17217	8.05615	1.19729	0.237372	0.991953	-4.58771	7.13965	7.97327	8.03072	7.26969	7.99831	6.44394	8.9137	9.37593	7.39558	7.94075	7.94316	7.47889	8.11421	8.7128	7.47176	8.0445	8.67211	9.96947	8.06641	8.6108	7.83232	7.77056	6.72288	6.82197	8.00865	8.04794	7.91199	7.0691	7.46548	7.78921	7.96999	8.92119	9.26644	7.67709	8.22352	8.03875	9.82636	8.79438
ADAMTS12	7.89904	7.36421	6.56541	0.798804	-0.546274	2.14388	7.50158	1.19564	0.238009	0.991953	-4.58778	7.95495	5.76315	8.75546	5.80193	7.79753	5.78947	7.56849	2.39232	7.26538	7.77696	6.81096	6.848	7.11291	8.06259	8.22328	6.70515	7.22178	4.05311	8.18725	10.0044	7.23783	7.58188	7.74665	9.44721	6.96509	7.85991	8.0387	8.31166	8.65041	8.71411	9.26901	6.95128	8.06883	7.51688	8.97163	10.2373	7.63452	10.2848
LAMA4	11.0874	10.1934	9.51986	0.673568	-0.461689	1.80883	10.5554	1.19453	0.23844	0.991953	-4.58782	9.44288	7.31134	10.0454	9.30875	8.9429	9.00804	12.6395	9.06523	9.91468	10.0058	9.73772	9.00504	8.62359	11.7375	9.97958	9.62114	9.43072	11.6192	11.0026	11.3648	10.4976	10.3243	9.04979	11.6773	9.96952	10.5296	12.0115	10.561	10.5767	10.8729	11.1444	11.0932	13.5138	11.0179	10.764	12.0599	14.5702	13.4224
INHBE	4.00885	1.51371	2.63809	-1.12438	-3.01946	0.770699	3.12478	-1.19452	0.238441	0.991953	-4.58782	0	2.80116	3.90593	3.81352	2.99277	4.29793	4.62117	0	1.31034	0.333424	0	1.76129	0.250962	5.0063	2.65535	1.67356	1.18269	1.96347	0	1.82375	0.201634	5.65535	0	1.03562	4.1375	0.62293	8.0387	1.70044	5.03078	0.713696	6.62015	2.91073	4.96809	5.03298	4.50589	3.86592	5.23726	3.63575
MFAP4	10.0263	8.64028	7.33791	1.30236	-0.897288	3.50201	9.1498	1.19203	0.239409	0.991953	-4.58793	8.78401	6.69293	9.27482	6.76964	5.60259	7.63764	6.37347	5.86839	9.03774	11.2218	4.50779	8.54234	0.250962	10.4771	10.8943	11.6706	7.40608	8.99305	9.91567	11.1634	7.1818	9.09534	6.76673	9.43446	6.82757	9.07764	6.49921	9.05629	9.22855	8.32085	8.69275	6.86084	13.1921	13.9169	10.8619	12.3734	13.6089	11.6197
COL6A2	12.7018	12.0249	11.3698	0.655118	-0.452123	1.76236	12.2699	1.1912	0.239729	0.991953	-4.58797	12.7749	8.95091	13.1521	10.6384	11.9392	10.538	12.7528	9.60663	11.9751	12.8647	11.4636	10.7213	9.58451	12.6759	12.7855	12.5561	12.2848	10.188	12.6781	14.4715	11.5353	11.8812	12.3608	13.716	10.8796	12.0601	12.9592	12.7613	12.7566	11.6052	12.9522	10.9741	12.8487	12.963	13.7985	14.9336	14.0825	14.653
PXDN	9.67653	8.69256	8.19868	0.493882	-0.344864	1.33263	9.14043	1.1855	0.241953	0.991953	-4.58821	9.27102	6.01569	9.48506	8.50823	8.62888	6.46205	8.38154	8.87197	8.16365	8.64904	7.96417	9.15773	8.13258	9.35731	8.68464	8.36045	8.56148	7.62673	9.16038	9.96366	9.20129	9.74578	10.5413	10.3905	10.4385	9.79248	10.6063	10.3878	10.2486	9.41526	10.2944	9.36146	10.1455	8.68113	8.96895	11.0421	9.2597	11.0462
QKI	11.1753	10.6738	10.3743	0.299574	-0.209834	0.808981	10.8925	1.18399	0.242545	0.991953	-4.58827	10.4768	9.69323	10.9947	10.2806	10.3134	10.1175	10.6858	10.2475	10.5588	10.4459	9.88018	10.0152	11.7003	11.4109	9.8794	11.1333	10.7452	10.4781	10.913	10.8107	11.0215	10.95	10.8674	10.8449	12.0814	11.435	10.3321	10.8289	11.4425	10.9836	11.2574	11.4635	11.0175	11.0256	11.1759	10.8808	11.0587	12.5946
BMPR2	9.62884	9.40521	9.07678	0.328425	-0.231437	0.888287	9.46376	1.18104	0.243703	0.991953	-4.58839	9.75879	8.05393	9.07055	9.37573	8.74052	8.49109	10.22	8.76258	9.21781	8.99633	8.43663	9.23888	10.1152	9.46807	8.98524	9.39431	9.30086	9.92693	9.77147	9.82335	9.01522	9.5675	9.18512	9.89121	9.32515	9.30188	9.79214	8.91424	9.85175	9.62187	9.81426	8.85244	9.2262	9.52933	9.42192	10.0414	10.991	10.7809
IL13RA2	2.16306	1.56481	2.37278	-0.807976	-2.19751	0.581562	2.05876	-1.17068	0.247803	0.991953	-4.58883	0.604071	0.85599	2.97636	0.214125	6.57788	2.22033	4.55949	1.75702	1.58976	0.333424	0	3.20633	0.250962	4.65764	0.659925	1.67356	0.594549	3.41819	0.594549	1.82375	0.201634	1.28096	0	1.03562	2.64155	0.62293	2.14405	0.321928	1.16993	0.713696	1.41684	2.91073	3.08236	2.88753	1.73552	2.35614	4.57833	3.83794
MMP13	8.1316	6.87442	5.30373	1.57068	-1.13145	4.27282	7.25872	1.17028	0.24796	0.991953	-4.58884	5.01078	5.11478	8.20887	5.12598	9.87483	1.80735	9.33134	1.7137	1.54597	9.73523	0.0703893	6.76009	4.39849	11.4035	7.08406	7.99921	5.95257	3.37295	8.56765	10.2744	7.1472	8.31365	5.55428	10.4317	11.1261	4.0635	8.85172	8.92169	13.112	10.2699	7.56415	11.9429	11.1254	2.47249	7.94492	12.3512	9.79494	7.89336
PLAUR	9.18158	8.73536	8.09202	0.643335	-0.463912	1.75058	8.85459	1.16977	0.248162	0.991953	-4.58886	7.80155	8.0798	8.89491	7.1918	6.69125	7.7128	10.2761	8.90887	7.27109	8.15932	9.41929	7.27659	8.09556	10.0657	8.14588	9.16932	7.43095	9.61427	9.13309	9.57894	8.13909	7.75442	9.0542	9.81791	10.3224	8.47998	7.98931	9.21919	8.84656	8.00753	8.21033	10.1053	11.5972	7.6647	8.96835	10.5336	9.67576	12.0754
HKDC1	2.70086	1.78421	2.55853	-0.774327	-2.11852	0.569863	2.44833	-1.15977	0.252171	0.991953	-4.58928	5.50621	2.80116	3.51475	0.214125	0.863938	2.22033	4.55949	1.75702	1.58976	0.333424	0	0	0.250962	1.7866	4.82273	1.67356	2.33914	3.41819	3.17792	1.82375	0.201634	1.28096	0.464668	1.03562	4.50144	3.40054	2.14405	3.42492	2.98732	0.713696	1.41684	3.45022	4.51286	2.88753	1.73552	3.86592	4.57833	3.83794
ID2	8.56777	8.26913	7.59443	0.674705	-0.509614	1.85902	8.3001	1.14698	0.257367	0.991953	-4.5898	8.70332	6.75034	8.93038	9.30611	5.80426	6.66121	8.33199	7.15694	6.70529	7.49506	5.83592	7.46303	7.06264	8.6388	7.83137	9.62819	9.05964	10.1858	9.55497	8.20501	8.77531	8.52861	8.38586	6.89809	9.67858	9.22971	3.43962	8.16882	8.45142	8.0439	8.10219	9.81131	9.97377	9.71584	8.41121	9.08932	8.77584	9.98476
DPT	9.1884	9.49351	8.40045	1.09306	-0.834589	3.02072	9.10539	1.14163	0.25956	0.991953	-4.59002	8.56205	9.83648	7.84981	7.14527	6.76911	9.73356	7.50526	8.12691	10.0756	9.89219	6.33324	9.93155	6.7811	11.0232	10.4005	10.3384	6.88118	12.2049	10.7974	9.84508	7.75	8.93239	5.55428	8.84163	3.78764	7.62125	3.93263	8.5074	9.39695	8.86403	9.34214	8.67797	12.6017	12.6784	9.19291	10.9785	10.5205	12.9148
LUM	13.3739	12.2853	11.7424	0.542858	-0.418367	1.50408	12.7815	1.13703	0.26146	0.991953	-4.59021	13.1338	10.9151	13.2964	11.393	11.3543	11.1154	11.1637	11.5889	11.7211	12.1928	11.5207	12.0987	10.8308	13.249	11.9306	12.9152	12.7955	10.1604	12.4998	14.9444	12.5061	13.6022	11.9279	14.0312	12.2454	12.529	13.2881	13.0127	14.0417	13.0833	13.6634	13.3534	13.3015	13.1464	13.7189	14.8835	16.2826	14.6043
F11R	10.1729	10.3155	10.7827	-0.467163	-1.29469	0.360365	10.3297	-1.13657	0.26165	0.991953	-4.59023	9.32103	12.2305	10.2104	11.1997	10.7794	11.6973	10.0637	11.2082	10.3339	9.75634	9.43066	10.5652	11.0239	10.2204	9.92641	10.0219	11.0424	11.3648	9.9414	10.1771	9.87332	10.2685	10.1486	10.0775	10.2479	10.7455	10.8436	10.6079	10.762	11.7172	10.5081	11.058	10.188	8.85499	9.89824	9.86051	6.61235	10.3767
PNPLA6	9.18065	8.79922	8.36436	0.434862	-0.337415	1.20714	8.92415	1.13367	0.26285	0.991953	-4.59034	8.15901	7.66924	8.75546	9.08685	7.84229	7.47565	11.2362	7.09096	7.96353	8.5985	8.35531	8.739	7.92315	9.12699	8.69324	7.96636	8.81083	9.82012	9.69952	9.05837	8.73308	8.98185	8.90776	8.67115	8.7415	8.69359	10.3567	8.91049	9.11014	8.66821	9.33617	9.41011	10.3928	8.37647	8.95542	9.34618	11.075	10.3944
ITGA11	9.39855	8.22519	7.20071	1.02448	-0.799799	2.84876	8.67216	1.13063	0.264114	0.991953	-4.59047	8.83977	7.60481	9.80859	5.88899	6.95687	7.0247	5.87455	6.0072	6.8009	8.83112	6.30049	6.53652	4.81762	9.93852	9.87066	9.49595	7.83719	4.73281	8.61187	13.5043	6.86381	8.82807	6.34341	9.56875	6.46467	5.9397	9.6405	6.65234	8.72904	8.21315	9.78833	9.08998	9.91169	9.4279	11.4054	14.6511	11.6311	12.0501
RRAS	7.98289	7.80738	7.41199	0.395391	-0.309899	1.10068	7.82581	1.12867	0.264932	0.991953	-4.59055	7.11364	7.16027	7.51791	6.76964	8.09339	7.88399	8.57289	6.60792	6.98823	7.50502	7.39523	6.27202	8.34731	8.87612	7.7811	7.44187	8.31179	7.4297	8.19781	8.32319	7.47986	7.42719	7.58474	7.60689	8.0227	7.81128	6.42694	9.22222	7.63844	8.05284	6.90388	8.05886	8.77462	8.20897	8.44646	8.77347	8.15213	9.19155
DST	11.3722	11.8727	11.2448	0.6279	-0.492595	1.74839	11.4691	1.12821	0.265125	0.991953	-4.59056	11.6625	5.98868	12.6731	12.3631	11.1204	11.3996	13.0866	10.7029	12.2062	11.8502	11.218	10.9931	12.0321	12.5023	11.1869	10.3844	13.8437	11.9095	12.7618	11.9178	12.1326	11.4124	9.97622	11.4807	11.4952	12.4589	12.3923	11.5684	12.4619	12.496	11.789	10.9741	11.31	9.8593	10.413	10.7707	11.5921	13.1614
ZFYVE16	8.54857	7.91991	7.59956	0.32035	-0.251742	0.892441	8.2051	1.12737	0.265474	0.991953	-4.5906	8.38884	7.44568	8.28757	8.01475	7.5775	7.16842	6.67821	6.7486	8.08645	8.40897	7.70134	7.85711	7.61831	8.02791	8.38595	7.86102	7.45459	7.07607	8.01145	8.71627	8.01642	8.66463	8.11202	8.53461	8.58429	8.53493	9.02095	8.0983	8.63416	7.85206	8.69275	8.24921	6.63052	9.01502	8.37895	8.36855	8.74997	9.72921
SFRP1	8.4806	8.13693	7.12938	1.00755	-0.792337	2.80743	8.12635	1.12701	0.265625	0.991953	-4.59061	8.79386	0	10.4333	9.83348	1.23879	4.83592	9.54467	10.5559	8.92861	7.16962	6.99605	8.67179	6.68454	7.04843	7.54921	8.84423	8.55363	9.27174	8.86734	9.84964	8.6653	7.15886	9.989	8.5969	7.89839	5.9397	8.57886	8.27724	9.07446	8.12252	9.08242	8.94339	8.35672	9.45107	9.40584	6.56438	9.37347	9.45613
CTSH	10.0076	8.88149	9.4323	-0.55081	-1.53658	0.434965	9.61725	-1.12495	0.266489	0.991953	-4.5907	12.5853	8.6871	9.06097	9.00784	8.0343	7.52066	10.1798	9.57567	10.239	9.56148	7.97459	8.76178	7.6008	8.84884	9.28362	10.7244	8.25955	8.40297	9.71268	8.56567	9.61254	10.3216	8.55785	8.21529	12.5928	10.2263	11.4881	10.3524	9.87267	8.95757	10.6004	9.51765	9.07577	10.0031	9.75564	9.27333	8.74089	10.3483
SYNE1	7.45745	6.97545	6.31483	0.660622	-0.523101	1.84435	7.11111	1.1236	0.267055	0.991953	-4.59075	7.55067	4.17393	7.7341	6.84423	6.633	6.30761	7.15421	3.40463	7.03111	7.13145	5.83592	6.87209	4.03034	7.42156	7.16027	7.42895	6.88984	7.53745	8.58406	7.83807	7.34367	7.83352	7.41608	7.30497	7.0082	7.36238	7.58639	6.89857	7.60548	6.5146	7.77255	2.91073	8.15709	8.41257	7.5588	7.71032	8.56541	8.36519
GZMK	7.78452	6.66157	7.48605	-0.824475	-2.3078	0.658848	7.45033	-1.11905	0.26897	0.991953	-4.59093	10.6295	7.29407	7.99763	6.5552	4.13996	8.12143	9.91837	6.65435	6.06393	6.7148	4.86196	5.72738	5.36562	8.21505	4.0917	8.95507	4.64962	10.371	9.51722	4.80787	7.15876	8.49005	8.57338	6.40088	7.02226	8.96212	7.98931	6.97212	6.36124	5.55704	7.32057	7.33414	10.8751	7.95367	6.77847	6.57243	10.1588	8.76732
TEK	4.21088	3.35227	4.20357	-0.851301	-2.38642	0.683822	3.99954	-1.11648	0.27006	0.991953	-4.59103	5.81532	2.57289	5.08534	5.42761	1.60407	0.485427	5.13299	6.10119	5.60733	3.59694	4.44956	5.49825	1.08406	3.09085	1.93357	2.36177	4.71699	3.99186	5.49121	0.659925	6.23093	4.56255	4.94017	5.06048	6.63923	6.26266	2.14405	5.25512	5.38198	2.58976	4.97911	2.91073	4.96809	5.70846	2.14078	0.978196	5.15218	4.4121
ECM1	8.74211	9.44919	8.77444	0.674749	-0.557682	1.90718	8.92142	1.10227	0.27612	0.991953	-4.5916	9.32753	6.28077	9.08321	7.73762	6.4121	8.61934	11.112	10.8538	9.54365	8.70653	10.9	8.75532	9.70619	9.03441	8.80832	8.88124	11.1387	9.59746	8.80426	9.60866	8.80155	7.50661	7.60896	9.30051	7.77076	10.5652	8.22081	9.73654	7.98453	8.74756	7.77255	9.87047	12.164	8.85141	8.88506	10.1995	10.6979	10.511
DLL4	5.75637	5.43858	4.80338	0.6352	-0.526403	1.7968	5.48809	1.10094	0.276695	0.991953	-4.59165	4.20633	3.35332	6.44758	5.07724	4.26153	4.07211	7.09043	3.7761	4.94579	5.70846	5.53169	5.61736	4.81762	5.27352	4.30305	6.13504	5.90785	6.0387	5.27426	5.21684	6.5818	4.70377	5.65105	6.71356	5.6565	6.374	5.04264	6.11666	4.42223	6.8175	4.8515	6.76434	9.26644	6.98812	4.16912	5.31796	6.92434	7.97309
SELE	5.28391	4.57518	3.59325	0.981934	-0.814374	2.77824	4.77254	1.10055	0.27686	0.991953	-4.59167	0.604071	4.19613	3.51475	5.46597	0.863938	4.29793	4.55949	4.69209	4.14486	7.1822	3.95606	6.62454	0.250962	6.88728	5.72955	8.06517	0.594549	3.63227	5.20281	2.20163	7.41337	3.17313	6.52011	3.69153	7.80374	7.90695	2.14405	6.73917	5.52982	0.713696	7.32057	5.35826	5.59246	5.57107	5.17073	3.24031	4.57833	4.94017
COL6A1	12.7507	12.2816	11.7012	0.580366	-0.481685	1.64242	12.4261	1.10018	0.277018	0.991953	-4.59168	13.316	8.76069	13.2925	11.9161	11.9799	11.5295	11.1201	11.8415	11.5547	12.7674	11.3572	12.2335	11.2873	12.3598	12.8019	12.5956	12.7711	10.6434	12.0421	14.2382	12.8175	13.2314	11.7561	13.2073	11.1064	11.9688	13.7904	12.8883	14.002	12.2511	15.1143	10.29	11.8298	12.1613	13.8817	14.1918	11.7862	13.3034
ISL1	2.77482	1.69687	2.44529	-0.748425	-2.11971	0.622864	2.44542	-1.09882	0.277605	0.991953	-4.59173	3.904	2.29572	3.35614	0.214125	2.11103	2.22033	4.55949	1.75702	1.58976	0.333424	3.57289	0	0.250962	1.7866	0.659925	1.67356	1.17632	3.41819	3.96993	1.82375	0.201634	2.72028	0	1.03562	6.16792	3.59694	3.43962	4.61294	1.77821	0.713696	1.41684	2.91073	3.08236	2.88753	3.67243	2.35614	4.57833	3.83794
VEGFA	9.603	8.98529	8.48077	0.504519	-0.422761	1.4318	9.22756	1.09541	0.279083	0.991953	-4.59187	8.76696	7.90135	8.1317	8.51282	7.41117	7.51412	9.68946	9.46913	8.93023	8.62629	9.36689	8.11155	8.93787	8.65306	8.89945	8.71201	9.95229	8.69853	8.8071	10.0732	8.11536	7.58188	9.8785	9.77477	11.0721	10.3021	8.19928	9.74285	9.70385	9.9655	9.28764	9.25892	8.82937	9.8551	8.41591	9.67331	9.0863	13.2208
CTSG	5.14934	5.54662	4.27709	1.26953	-1.07124	3.61031	5.072	1.09193	0.280594	0.991953	-4.592	4.98823	0.659925	4.74631	5.38819	0.863938	2.22033	10.2369	1.75702	7.63292	7.84944	4.18824	5.22574	0.250962	2.18269	7.90737	9.09969	4.5404	8.91465	6.92481	3.92884	5.70404	4.40531	4.44228	1.42761	3.91456	8.15315	2.14405	6.19259	1.16993	4.59036	5.57228	5.6011	10.2293	6.63372	5.71836	2.35614	10.2035	3.83794
COL5A1	13.2653	12.7678	12.2044	0.563308	-0.478815	1.60543	12.9315	1.08827	0.282188	0.991953	-4.59215	13.3794	9.62551	13.3732	11.9961	12.7756	12.7249	11.9918	11.8494	12.1241	13.4395	11.7222	12.8946	12.6726	13.831	12.9397	12.5631	12.5823	10.4495	12.5152	14.8357	13.2098	13.7149	12.2966	14.2243	12.4946	12.3856	13.8736	12.819	14.465	12.794	14.9584	13.1234	12.4505	12.3409	14.8953	15.0875	12.3986	14.4571
ITGB8	9.33849	8.44979	9.14309	-0.693297	-1.98306	0.596466	9.08217	-1.08223	0.284834	0.991953	-4.59238	8.87673	12.1021	9.65589	9.42278	10.0485	7.84593	7.12091	9.55635	7.65857	7.83365	8.43663	9.60944	8.98925	8.61121	8.79941	8.74356	9.21919	3.60526	8.76563	10.3345	9.40816	10.128	8.65435	9.87873	12.0457	8.2872	9.96171	7.69112	10.5003	7.45294	9.1036	7.68993	7.64918	8.37474	8.5043	7.82795	11.3108	10.4209
BGN	12.4836	11.9324	11.1083	0.824106	-0.712205	2.36042	12.0738	1.07997	0.285826	0.991953	-4.59247	11.1165	8.48466	11.5747	11.5299	9.2659	11.2038	13.3313	12.306	11.1615	11.2935	12.1019	11.0688	12.5095	13.419	10.6576	9.64122	10.7355	14.9671	12.2137	12.648	12.8835	11.9644	10.9392	13.6836	12.428	11.0151	10.5815	11.4388	12.0626	13.1128	12.2599	14.6429	15.4385	12.5209	12.9253	13.8409	16.5804	15.9719
PITX2	3.84989	4.04547	4.94468	-0.899215	-2.5771	0.778674	4.11666	-1.07897	0.286268	0.991953	-4.59251	4.49761	6.50176	5.55428	3.23573	6.68412	6.48607	4.55949	4.48993	2.49313	3.06005	5.74147	4.79181	0.250962	1.7866	0.659925	4.98641	5.04745	7.75108	4.97911	5.44526	0.201634	5.42962	3.47897	4.25248	4.33128	3.59694	6.56818	0.321928	1.77821	2.93734	4.38198	2.91073	6.35984	2.88753	1.73552	4.63401	4.57833	3.83794
CDH11	10.7942	9.27133	8.71048	0.560849	-0.491022	1.61272	10.0052	1.07348	0.288698	0.991953	-4.59272	10.5245	8.26646	10.3188	7.95536	8.79464	8.40459	8.64724	7.17722	8.30547	9.84962	7.49265	8.70242	8.21548	10.7349	9.13597	9.77816	8.95111	7.18606	9.8154	12.1228	9.73234	11.2078	9.55989	11.7364	11.6051	9.39062	9.26866	9.90561	10.889	9.19441	10.715	10.1727	11.6361	10.2726	11.2902	12.7014	13.1533	12.4432
TGFBI	13.0255	12.6508	11.9587	0.692143	-0.606303	1.99059	12.7206	1.0732	0.28882	0.991953	-4.59273	12.2253	8.51361	12.6934	12.8291	13.466	11.9981	15.0028	9.39401	11.5055	11.2856	13.708	10.4079	12.1108	13.6218	12.0124	11.5232	14.199	12.8603	13.3139	14.1161	12.4924	13.3457	10.4924	14.6323	12.3447	12.8749	14.0051	14.2177	12.7743	14.4303	12.5933	14.1639	13.256	10.8394	13.0346	15.3385	14.9143	13.7261
SERPINH1	12.6034	11.9031	11.3316	0.571454	-0.505981	1.64889	12.1778	1.06782	0.291214	0.991953	-4.59294	12.4209	8.68335	12.8733	11.7332	11.5404	10.2218	13.7687	9.25399	11.489	12.4653	12.2685	10.324	10.2602	12.8882	11.6996	11.8381	12.5006	10.8129	12.2355	13.6408	11.0366	12.5635	12.8785	13.0505	12.2625	12.5521	14.1501	12.4824	12.6745	12.0377	12.475	12.453	13.1829	11.8725	12.8555	14.1036	13.9274	15.036
LLGL2	6.02397	6.37653	6.86618	-0.489659	-1.41371	0.434395	6.27859	-1.06686	0.291646	0.991953	-4.59297	7.22052	8.37378	7.51791	7.51798	4.49953	5.26716	7.94228	6.57092	6.88557	6.74886	7.28244	6.77294	6.68454	4.33342	6.63154	6.87246	5.97384	6.26454	6.57561	6.00158	5.91121	5.16189	6.37208	5.37678	6.60229	6.29131	7.65134	6.75596	6.43813	6.19692	6.05072	6.42878	7.97482	3.74093	5.23993	5.51412	6.36562	7.38647
DCC	2.14622	2.08576	1.35449	0.731274	-0.649212	2.11176	1.9731	1.06649	0.291809	0.991953	-4.59299	0	0.659925	0.250962	1.85997	3.93168	2.22033	3.01078	0.214125	0.0426443	0.333424	0	2.65764	0.250962	5.1534	3.86295	1.67356	1.66448	1.8679	3.65535	1.82375	0.201634	3.17313	0	1.03562	0.333424	0.62293	2.68482	0.321928	1.16993	0.713696	1.41684	2.91073	3.08236	2.88753	1.73552	4.63401	3.03034	2.28983
BRMS1	8.25715	8.38146	8.71297	-0.331509	-0.957473	0.294455	8.3787	-1.06624	0.291921	0.991953	-4.593	8.85593	7.72281	9.04163	8.71737	8.6503	8.40727	9.60609	8.22911	9.18624	7.80155	9.36293	7.98993	7.97842	8.33024	7.88795	8.19884	8.45241	9.19128	8.39412	8.6084	9.13502	8.78891	8.36462	7.89415	8.44485	8.971	9.10447	8.61692	9.08047	8.65066	8.38198	9.44166	7.97482	7.06695	8.2494	7.26969	7.13976	8.65635
SERPINF1	11.6516	10.327	9.80632	0.520722	-0.465169	1.50661	10.9587	1.06337	0.293204	0.991953	-4.59311	10.2669	9.11486	10.7083	9.07449	8.99594	9.34656	11.4273	8.53185	10.7907	10.8897	8.46646	9.66578	8.34731	11.2122	10.6372	11.7775	9.33269	10.4538	10.6926	12.1224	10.9925	11.4098	10.9828	11.7094	11.7707	11.9732	10.522	10.9995	11.4896	10.3411	10.5473	11.5237	11.8696	13.2202	11.8326	12.4027	14.9923	13.18
MTOR	8.83781	8.94455	8.64361	0.300934	-0.270288	0.872156	8.82506	1.06066	0.294425	0.991953	-4.59321	8.93295	8.02253	9.13278	9.1878	8.27524	7.40139	9.83761	8.27631	8.72591	8.27496	9.28979	9.62728	8.91328	8.71857	8.81102	9.28935	9.87647	7.73721	8.89306	8.95905	8.39682	9.14583	9.22101	8.51053	8.64469	9.11418	10.3518	9.09299	9.46744	8.73091	9.15185	8.38522	9.05295	8.12495	8.3474	8.55589	8.98097	8.73833
COL5A2	11.6045	11.5145	10.9137	0.600765	-0.542813	1.74434	11.4443	1.05766	0.295772	0.991953	-4.59332	12.1064	9.37801	11.856	9.7888	11.3487	11.0134	11.8316	9.86711	11.0337	12.2733	10.1848	10.4676	10.4148	12.8169	11.5584	11.7859	12.1637	9.49332	11.7712	13.7298	10.7114	10.48	10.323	12.9287	10.7224	10.8419	10.469	11.1489	11.8971	11.7771	11.5882	12.0995	13.1671	10.8797	13.3774	13.9166	13.5376	13.9922
PTGIS	8.17654	4.33835	3.38959	0.948759	-0.858797	2.75631	6.28093	1.05675	0.296184	0.991953	-4.59336	3.59216	3.95606	7.17163	4.31107	0	5.6011	2.34199	0	3.53232	7.2903	2.47768	6.848	1.08406	3.40327	4.62293	6.21062	0	5.79416	5.12639	4.86443	9.78213	8.55685	8.4274	8.74177	7.34722	8.82677	6.49921	7.85562	9.38243	7.16993	6.87135	9.88202	11.8399	9.59438	7.03353	5.36737	11.642	8.58782
IL18	7.72747	8.09487	8.78526	-0.69039	-2.00757	0.626785	8.02884	-1.05526	0.296858	0.991953	-4.59342	8.6211	9.95318	8.6359	8.94816	3.7866	8.23055	10.3389	11.4722	9.08082	5.8089	8.09402	8.1166	5.9674	7.7139	9.30172	8.58316	9.82225	9.67543	8.94819	7.01201	8.24669	6.7658	7.16902	6.65621	8.43962	9.25538	6.42694	6.48156	6.5806	8.84354	8.15725	9.67195	8.62786	5.42559	6.62512	5.89506	8.92443	9.48997
ST14	9.1732	9.40091	9.88699	-0.48608	-1.41362	0.44146	9.37162	-1.05508	0.296941	0.991953	-4.59342	10.8524	10.3566	10.2531	10.2258	8.17068	8.79354	10.0397	10.0773	10.2137	9.46224	10.7245	9.50714	8.18056	7.78346	11.0281	9.94924	10.1492	7.86592	9.95139	8.80819	7.28105	9.18859	11.0184	8.79591	9.26127	9.1846	10.5898	9.05964	10.1859	9.06765	9.81426	8.56788	9.2262	6.47476	10.2845	8.26097	9.1139	10.2582
ELK3	8.98643	8.5261	8.07443	0.451669	-0.417333	1.32067	8.69151	1.04643	0.300873	0.991953	-4.59375	9.88423	7.36405	8.59227	7.74537	8.27198	8.43991	5.84248	7.77564	8.75392	7.64739	8.82969	8.34944	7.88026	8.7765	8.6962	8.07425	8.73047	8.62297	9.12848	9.05143	9.12616	10.0573	8.3431	8.53461	8.68951	8.79711	10.8331	8.26557	9.42557	8.12252	10.1926	7.0365	8.68836	9.16754	8.98507	9.3062	7.60763	9.59038
HGF	6.54898	4.0499	3.25626	0.79364	-0.733339	2.32062	5.27955	1.0464	0.300882	0.991953	-4.59375	4.76341	1.95606	5.87873	4.47054	2.11103	2.22033	4.55949	1.75702	1.58976	5.16872	2.47768	4.79181	0.250962	4.65764	5.48575	6.37069	0.594549	3.41819	5.0955	6.23745	6.99955	6.79779	5.67412	5.63604	7.42341	6.70736	6.69669	4.88069	7.01659	5.15299	6.3156	5.35826	3.08236	8.22391	6.24641	5.65678	10.4451	6.86443
SERPINE1	11.6166	10.6972	9.99889	0.698286	-0.645334	2.04191	11.0683	1.04632	0.300919	0.991953	-4.59375	8.94046	7.98937	9.0895	10.5101	13.7044	11.3303	10.2981	7.20056	10.9272	12.0612	10.006	9.31354	11.3659	10.6441	11.0509	10.0854	11.7807	9.24655	11.1039	11.0107	11.4742	9.63972	10.7624	13.6074	13.4332	12.0396	10.2454	10.3918	12.8114	12.5649	12.0367	10.3072	8.82937	11.1963	10.4087	12.9832	10.5254	13.724
COL1A2	13.574	13.162	12.3242	0.837827	-0.775135	2.45079	13.2233	1.04578	0.301169	0.991953	-4.59377	13.2359	10.2734	14.4371	10.5707	11.4607	12.0029	14.9858	10.4898	13.4612	14.9247	11.9213	10.7188	10.8157	14.7342	13.4199	12.9311	12.4512	12.4305	14.3731	16.0613	12.1363	12.0406	11.8962	15.5012	11.7597	12.5443	12.4987	13.419	13.7012	13.369	13.1662	13.8047	16.4261	13.7736	15.4802	16.7226	16.7991	16.8558
AGR2	3.46662	3.67312	4.51032	-0.837207	-2.46443	0.790012	3.72584	-1.03585	0.305729	0.991953	-4.59415	5.10518	7.38457	4.38612	5.12598	1.71809	3.35614	4.42291	6.73498	2.35896	2.82375	4.61824	3.6017	1.72683	2.63691	4.7137	6.60615	4.3147	3.4957	2.81352	3.05311	0.201634	2.72028	2.21412	1.03562	3.91456	4.85997	2.14405	1.70044	3.34908	3.98823	1.41684	2.91073	6.35984	3.7366	2.58256	3.20789	4.44228	5.35579
SH2B3	8.28338	8.07283	7.63166	0.441162	-0.42144	1.30376	8.10157	1.02967	0.30859	0.991953	-4.59438	6.75221	5.91145	8.06302	7.84329	7.39541	8.62311	7.97252	7.96838	8.15558	8.10114	7.83302	7.89294	8.63655	8.64274	7.76275	8.38849	7.26585	8.74335	7.95774	7.57652	9.17859	8.90334	8.33584	8.0581	9.77737	9.16538	6.63387	8.1499	8.55865	8.03485	9.22458	8.09898	8.31895	8.34372	8.58616	7.49977	4.06695	8.54222
TBX1	6.85387	8.59253	9.4324	-0.839871	-2.48273	0.802989	7.79458	-1.02925	0.308784	0.991953	-4.59439	10.1538	6.02281	9.42911	10.9453	8.41079	9.66438	11.8688	10.0063	8.3903	5.48414	7.21383	8.9747	6.66789	9.05539	9.11314	7.53768	9.44845	10.9169	11.1083	8.99746	5.60555	6.97568	4.32984	8.72096	4.65421	5.57046	8.2836	5.92267	7.90545	6.29076	7.90713	5.06609	8.39356	6.43463	5.18745	8.73115	7.92101	6.74295
TFDP1	9.98635	10.6774	11.1588	-0.481382	-1.42808	0.465313	10.3898	-1.02374	0.311353	0.991953	-4.59459	9.85851	11.3506	9.84438	10.1674	10.3046	12.9964	11.2877	14.1438	10.4757	9.10892	11.3518	10.6524	11.8866	10.6887	9.67409	10.1966	10.8569	13.3909	9.81554	9.82906	10.9966	9.82147	9.21113	9.42162	9.57728	10.3641	8.7664	10.2585	9.64017	10.4433	10.2696	11.3096	10.2088	9.58449	10.064	9.35828	11.9247	10.184
CLEC3B	6.20793	5.17976	4.17079	1.00897	-0.978822	2.99675	5.54917	1.02192	0.312205	0.991953	-4.59466	4.43829	3.82782	5.08534	4.393	0.863938	4.29793	4.65134	4.0054	5.97407	6.92327	3.20006	5.67327	0.250962	6.5043	7.89075	7.60318	2.73118	3.8125	5.46303	6.92481	6.31669	4.56255	3.25096	4.39917	6.14241	6.142	6.63387	5.47346	5.45779	0.713696	5.72574	2.91073	7.82114	11.2195	6.0433	6.8711	6.11103	6.95942
HPSE	6.42912	6.90204	7.4142	-0.512156	-1.52558	0.501266	6.74174	-1.01747	0.314292	0.991953	-4.59483	6.49809	7.43229	7.0735	7.45261	7.47111	6.48204	8.61835	7.22593	8.47387	4.38474	8.43663	6.56651	6.92873	7.74873	5.59902	7.58579	8.0404	8.50478	6.93298	5.19417	7.21568	5.06005	7.11915	6.2149	7.24279	8.04794	6.18527	7.71706	5.45779	7.0676	5.65105	8.24921	7.64918	6.43346	5.926	4.67186	6.72315	8.27076
FREM2	3.04814	1.5685	2.40733	-0.838829	-2.49977	0.822111	2.55829	-1.01678	0.314614	0.991953	-4.59485	3.15056	0.659925	1.64616	5.21878	0.863938	2.22033	4.55949	1.75702	1.58976	0.333424	0	2.41684	0.250962	1.7866	0.659925	1.67356	0.594549	3.41819	4.29572	1.82375	0.201634	1.28096	0	1.03562	6.08979	0.62293	5.22458	0.321928	6.36124	0.713696	1.41684	3.45022	3.08236	2.88753	1.73552	2.35614	4.57833	3.83794
BMP7	5.88878	7.45081	6.47439	0.976424	-0.957729	2.91058	6.38773	1.01638	0.314804	0.991953	-4.59487	9.19207	0.659925	6.3036	9.52164	4.4957	6.24127	8.57577	7.52865	5.75087	5.8089	4.76924	8.20482	7.678	4.44559	8.4402	7.71692	10.074	7.95123	8.66509	8.20491	6.94673	5.58406	4.86146	5.37678	6.92065	7.02989	5.22458	4.81813	8.2096	7.45294	7.27146	7.46271	3.08236	2.88753	2.60881	8.37621	8.31764	3.83794
PTRF	8.07107	7.5859	6.8593	0.726598	-0.715786	2.16898	7.71012	1.0142	0.315833	0.991953	-4.59494	8.02813	4.78869	8.66146	7.67349	5.65793	6	9.91682	4.51728	6.48993	6.5697	7.9798	7.28568	7.36186	8.60596	7.03023	5.36212	8.05767	7.7809	8.92736	8.48361	7.21568	7.61809	6.44128	9.03963	8.16912	8.14532	8.13263	8.55125	7.42828	9.10255	7.79006	8.17607	12.0533	7.98567	8.09898	9.3052	10.7074	10.8969
CCR3	5.10988	4.22494	5.26972	-1.04478	-3.12017	1.03061	4.92553	-1.01353	0.31615	0.991953	-4.59497	6.54086	5.68594	4.54102	2.26003	4.70764	5.61235	7.95006	5.14731	4.98231	1.04264	0.0703893	3.8166	0.250962	5.17712	4.0505	7.04067	5.73037	6.80839	6.07039	6.41633	3.70819	3.51854	2.21412	1.03562	4.23802	0.62293	4.83491	3.04264	3.87676	2.58976	4.97911	2.91073	3.08236	6.27743	7.06264	8.29517	9.71528	7.22901
LEFTY1	2.64671	2.52028	1.95757	0.562715	-0.556433	1.68186	2.47798	1.0123	0.316729	0.991953	-4.59501	0	4.61648	2.97636	1.85997	0.863938	2.22033	3.61471	0.815575	0.650765	1.72683	0.0703893	2.65764	3.53605	2.9982	3.38267	3.97636	2.64847	2.47249	2.43029	1.82375	0.201634	1.28096	2.44626	2.24489	3.78764	2.90304	2.14405	5.10643	3.63691	3.65421	1.41684	2.91073	5.31361	2.88753	1.73552	3.86592	3.63343	2.89336
JAM2	8.59652	7.43046	6.74552	0.684941	-0.679662	2.04954	7.94128	1.01055	0.31756	0.991953	-4.59508	7.22824	6.95222	7.46082	6.12309	5.37782	7.77906	7.99305	4.6427	7.15269	7.68306	4.67073	6.68032	5.23573	9.94458	8.40361	9.49215	5.59096	6.97223	7.60066	9.46105	8.06674	7.84887	6.40003	7.81775	8.13067	7.27901	7.74356	7.75922	7.28993	7.53185	7.77255	7.83952	9.2262	12.3328	8.71469	9.40801	10.3956	7.13165
PDGFA	7.53295	7.17281	6.69521	0.477603	-0.480293	1.4355	7.27737	1.00382	0.320754	0.991953	-4.59532	6.29664	5.48188	5.87873	6.38543	6.80697	7.16199	8.73342	6.73254	6.77926	7.30186	6.99605	6.70736	8.52955	8.72843	6.09635	6.54319	7.15522	5.7211	7.45853	7.66327	7.75769	7.2993	7.15259	9.32832	8.80806	7.45393	6.49921	7.84781	8.73667	7.13658	7.85811	7.46271	6.63052	6.82094	7.33217	7.08215	4.04177	9.88894
AGT	4.53367	2.6836	3.83508	-1.15148	-3.46502	1.16205	3.94171	-1.00205	0.321599	0.991953	-4.59539	6.66149	3.44758	1.64616	0.214125	2.88947	2.49313	7.64487	4.84197	4.67694	0.333424	0	1.76129	0.250962	2.05658	5.09381	1.94486	5.42492	6.50319	3.67807	2.47249	3.26604	1.28096	3.25096	3.14241	5.72683	3.40054	2.14405	1.0072	3.34908	1.4489	3.34341	2.91073	3.08236	9.12153	2.0036	3.51096	13.8607	6.92374
ITGB7	4.90154	4.90976	4.06765	0.842111	-0.849995	2.53422	4.73677	1.00196	0.321643	0.991953	-4.59539	5.40224	5.16108	6.86925	4.47054	0.790772	4.55152	5.04439	2.24184	2.07724	4.6241	5.03122	5.22574	0.250962	4.6311	5.62644	6.67342	6.48253	3.90304	7.60095	3.95791	6.1631	6.35843	6.26903	1.03562	6.0354	5.31542	5.89482	5.86196	4.26228	0.713696	6.62015	2.91073	8.82937	2.36457	3.15056	2.71809	5.0635	4.32337
EPCAM	3.0729	4.68921	3.77612	0.913087	-0.922338	2.74851	3.60864	1.00158	0.321826	0.991953	-4.5954	6.3679	7.79773	0.250962	3.9279	3.02857	0.536053	3.86295	5.79623	2.41684	6.0468	5.3194	5.55888	6.46989	3.16027	3.80323	3.56803	4.77189	2.72028	3.86493	6.29774	0.201634	1.28096	5.0148	4.39917	4.33128	0.62293	2.14405	5.83061	1.16993	5.34021	1.41684	8.28443	3.08236	1.20163	5.25361	0.678072	3.88166	3.14241
MMP10	6.66481	6.93836	5.50823	1.43012	-1.44966	4.30991	6.50036	0.999822	0.322666	0.991953	-4.59547	6.98174	0	6.48623	5.12598	6.53559	6.24888	10.6549	1.5656	5.97522	8.45096	7.73234	3.48156	9.74456	8.72772	5.2114	4.81865	7.86728	3.22497	10.3096	6.75288	7.93746	8.58455	6.77742	11.4174	11.8234	7.79136	12.3611	6.2878	10.9477	9.75672	7.22072	2.91073	8.49865	1.9486	4.68706	9.85415	4.38543	10.4923
CLDN3	1.40897	0.218308	0.817764	-0.599456	-1.8089	0.60999	0.99968	-0.997884	0.323595	0.991953	-4.59554	0	4.30743	0.250962	0.214125	0	0	2.58736	0	0	0.333424	0	0	0.250962	0	0.344828	0.0285692	0	1.44361	0	0	0.201634	1.28096	0	1.03562	2.31325	0.62293	4.30012	0.321928	1.16993	0.713696	1.41684	2.91073	3.08236	0.298658	0	0	2.60644	1.86394
PPFIBP2	6.31703	6.07674	6.6923	-0.615558	-1.85924	0.628125	6.33335	-0.99648	0.324269	0.991953	-4.59559	8.33441	6.53403	6.34625	6.62454	4.19849	4.96486	8.08555	7.80206	7.34047	6.55059	5.3194	7.3386	3.00899	4.2854	6.82629	6.71163	7.21607	6.3679	6.60984	6.6094	6.72969	8.04772	6.17473	4.39917	7.36938	7.15987	8.10973	6.83693	7.04144	7.28068	7.56415	2.91073	3.84398	6.84812	5.24641	6.28891	6.14119	4.16591
OCLN	3.61167	4.33433	5.16744	-0.833109	-2.51979	0.85357	4.09948	-0.994439	0.32525	0.991953	-4.59566	5.21839	9.27475	5.08534	5.97131	5.72846	5.19731	4.17792	4.64559	1.20789	3.73985	5.25285	5.854	0.250962	4.77926	7.00484	6.25077	4.32265	3.03562	3.32193	3.86493	4.74739	1.28096	1.58976	1.03562	6.16792	3.17313	2.14405	0.321928	1.16993	0.713696	3.9542	2.91073	5.82579	5.89845	4.21412	3.80219	4.19692	3.45681
JUN	10.6771	9.78318	9.28771	0.495461	-0.521219	1.51214	10.1807	0.981148	0.331691	0.991953	-4.59614	10.4956	7.94562	9.3343	10.2847	10.0231	8.33637	9.29536	9.6746	8.19982	9.90548	9.55727	9.87889	8.34731	10.5491	10.1162	11.773	11.0762	7.36527	9.64555	9.40069	9.62728	11.1253	11.176	9.58421	12.7868	11.1945	9.57509	10.543	11.7207	11.0499	10.3427	9.44166	9.69288	12.1128	10.0081	10.4037	7.48244	12.6023
TDGF1	2.53525	1.85131	1.07484	0.776471	-0.817441	2.37038	2.07598	0.980777	0.331872	0.991953	-4.59615	0	0	4.80839	3.23573	0.765535	0	0.863938	0	0	3.73985	3.77716	3.04439	4.22651	1.33342	0	1.50589	0	2.34767	0.389567	0	4.14323	2.72028	2.21412	1.03562	4.79181	3.59694	2.68482	3.24641	4.26228	4.85848	1.41684	5.9905	7.38241	0.83996	2.08746	0.536053	0.887525	0.15056
CXCL17	3.27826	1.32252	2.28052	-0.958001	-2.92746	1.01145	2.60064	-0.97933	0.332578	0.991953	-4.5962	6.20359	1.68706	2.74201	3.40327	0	0.903038	3.48543	0.678072	1.42223	3.06005	0	3.48156	0.250962	0.475085	0.9855	3.34625	0.0976108	2.34483	0	0.505891	0.201634	6.12681	3.25096	1.03562	3.32625	3.59694	7.80187	1.0072	3.87676	0.713696	6.76898	2.91073	3.08236	1.57046	0.422233	1.04264	3.50462	2.76341
NTRK1	3.41251	3.65314	2.71561	0.937524	-0.99352	2.86857	3.33195	0.977461	0.333492	0.991953	-4.59627	4.17153	0.659925	4.61294	3.55336	1.31615	2.22033	4.55949	1.75702	1.58976	0.333424	3.6792	2.86394	2.50589	6.0581	1.12433	1.67356	4.77979	7.75108	3.96993	5.44526	4.68426	1.28096	1.13093	4.76765	4.41886	0.62293	2.14405	3.04264	1.16993	0.713696	1.41684	5.9905	8.62786	2.88753	2.60881	2.35614	10.3948	3.83794
MEOX2	7.06517	5.35644	4.58807	0.768373	-0.814507	2.35125	6.15206	0.977312	0.333565	0.991953	-4.59627	6.53434	4.27575	5.47962	5.30597	3.74846	5.2604	4.55949	1.75702	4.37156	7.02414	3.57289	6.0781	4.39849	5.28688	6.4949	7.82241	1.87184	3.41819	6.20711	6.74591	7.71101	7.25399	6.74497	7.26716	7.27845	6.61971	2.14405	6.06393	7.74826	5.74551	5.4002	6.42878	7.38241	10.3899	7.18735	7.30424	10.9422	7.44079
ZFPM2	4.63368	1.92164	2.63565	-0.714017	-2.19153	0.763497	3.57113	-0.97294	0.33571	0.991953	-4.59643	0.604071	2.29572	4.46597	3.23573	2.99277	2.22033	4.55949	1.75702	1.58976	0.333424	0	1.27501	0.250962	1.7866	1.12433	2.62527	1.87184	3.41819	1.91073	6.54164	2.33056	6.73322	3.47897	3.69153	4.58015	5.0054	5.04264	3.04264	6.28003	0.713696	5.86468	2.91073	3.08236	2.88753	4.50589	5.79623	4.57833	3.83794
ADAMTS8	3.11158	1.60723	0.916408	0.690821	-0.738838	2.12048	2.30482	0.972842	0.335758	0.991953	-4.59643	0	0.659925	0.250962	0.214125	1.31615	3.37016	2.26003	0.176323	0	2.82375	0	0	0.250962	4.19692	0.659925	4.46793	0.678072	2.77821	0	1.82375	3.82985	1.28096	3.25096	3.44361	5.03386	3.40054	2.14405	0.321928	1.16993	0.713696	3.34341	2.91073	3.08236	2.88753	1.73552	5.13217	2.27798	3.58976
MISP	4.91059	4.01536	2.95578	1.05958	-1.14176	3.26093	4.30079	0.969071	0.337616	0.991953	-4.59656	5.12391	3.28096	6.19101	5.77162	0.695994	1.0635	2.14731	0	2.32769	4.46923	7.94843	4.84147	6.37016	3.21101	2.37573	3.18745	5.17792	1.0072	3.15543	2.42492	7.05039	6.02259	5.92671	5.85574	8.09112	7.93446	9.29937	8.18745	6.5806	3.83086	7.80735	5.8089	9.07577	0	3.69933	4.28392	2.16672	1.42761
PMP22	9.85425	9.07548	8.71029	0.36518	-0.394514	1.12488	9.43509	0.967782	0.338252	0.991953	-4.59661	8.76587	7.05365	8.79834	8.16797	8.11904	8.70591	9.23709	10.5229	9.02184	8.94579	8.2943	9.48384	8.7037	9.71971	9.36588	8.78038	8.1394	9.77814	9.11087	9.50821	10.8381	9.42662	8.96766	9.50926	11.4241	10.2095	7.44708	8.96916	9.99546	9.71222	9.3242	9.27652	10.3466	10.5097	9.78575	10.5263	10.131	10.662
CAV1	11.1645	11.0048	10.4799	0.524877	-0.571991	1.62175	10.9885	0.963413	0.340415	0.991953	-4.59676	10.8856	6.22901	11.2498	10.3269	13.6009	10.8054	11.9583	8.65914	10.6041	9.51272	12.0813	9.35268	11.205	12.8205	10.1055	10.9292	11.7188	10.0944	11.207	12.0256	11.1828	10.3807	10.7685	10.4758	10.5594	11.8462	10.0784	10.8486	11.7023	11.7805	10.5134	12.5062	11.4256	10.5748	9.97288	10.9668	12.6975	13.0816
NFKB1	7.15593	6.83613	6.43601	0.400121	-0.437064	1.23731	6.93377	0.962231	0.341002	0.991953	-4.5968	7.16068	7.00113	7.6768	6.98288	6.33056	6.17652	5.62585	5.75862	5.21101	6.58871	6.95455	6.98709	5.85375	6.89821	6.68776	7.19722	8.38063	5.59544	7.34917	6.70487	7.05039	7.54473	7.77913	6.53419	9.28482	8.12159	7.25162	7.74248	7.1822	7.45294	7.96999	5.8089	6.63052	6.1813	6.13052	6.06221	5.64501	7.93109
PDGFRB	10.36	9.41966	8.94617	0.473491	-0.517339	1.46432	9.84737	0.962104	0.341065	0.991953	-4.5968	10.1525	7.61552	10.1812	9.43492	9.62158	7.45138	9.05026	7.93887	9.06926	9.33333	9.26456	9.20127	7.42299	10.8961	10.0989	10.7483	9.86006	6.06005	9.75831	10.9723	9.61254	10.514	9.76828	10.5207	10.2479	10.5505	11.3988	10.4649	10.3615	9.16169	10.8444	7.9751	10.3277	10.8942	9.49426	11.3477	11.3839	11.6137
AGGF1	7.44882	7.38182	7.78023	-0.398402	-1.23355	0.436742	7.49873	-0.960438	0.341894	0.991953	-4.59686	8.11588	7.70127	6.69864	7.10936	7.64393	7.41684	9.78328	7.33208	8.22077	6.38698	6.51538	7.28568	6.24031	7.15785	7.28707	7.59656	7.89542	9.49109	8.08444	7.25927	7.1472	6.91886	6.66619	6.65621	6.81134	7.02989	6.35085	7.08247	6.28003	7.79986	6.21548	8.65123	8.93304	7.89385	7.53792	7.64595	8.66455	8.64825
CLIC4	11.7386	11.3797	11.0247	0.354993	-0.389429	1.09942	11.5081	0.960085	0.342069	0.991953	-4.59688	11.1807	10.5582	10.6023	10.5541	11.1206	12.0712	10.4374	12.5045	10.1929	10.3685	10.6223	11.6613	12.7094	11.6153	12.019	10.6634	12.2334	10.9098	9.88225	12.4915	12.0642	12.0489	10.8699	11.3669	12.3943	11.8642	11.3483	10.5002	12.3275	11.0432	12.3594	10.7277	10.564	11.5288	11.4627	11.8639	12.9197	11.1252
FHL1	9.36473	7.88556	7.25912	0.626438	-0.688341	1.94122	8.58203	0.959256	0.342482	0.991953	-4.5969	8.63063	4.96532	7.90791	7.29122	7.02658	7.12639	6.77742	7.32454	8.28207	8.54616	7.85574	8.20955	5.85375	7.6489	7.35562	7.64997	8.24408	7.83124	9.02835	8.51779	8.59418	9.51086	6.00203	8.17503	9.2731	9.11017	7.16531	10.0036	8.89512	8.7365	9.17205	8.09898	10.3559	11.9169	7.54736	8.59761	12.6882	10.352
FLT4	4.58076	5.56145	4.86493	0.696519	-0.765717	2.15876	4.87732	0.959013	0.342603	0.991953	-4.59691	4.81147	1.0635	6.48623	4.61412	6.52074	5.73742	5.81686	1.88753	6.84649	5.16872	5.81275	4.0027	4.39849	6.68468	5.36492	5.42257	5.64472	6.17173	7.30104	5.20359	6.39746	1.28096	3.76447	5.57561	4.72465	3.59694	2.14405	6.70501	1.16993	5.60644	5.65105	5.35826	4.51286	6.87431	5.47606	5.45187	4.70929	6.58916
ACTG2	6.67454	4.51817	3.35099	1.16718	-1.28623	3.62058	5.48272	0.957801	0.343207	0.991953	-4.59695	4.83592	4.7137	4.61294	0.214125	5.63923	1.76977	3.58496	2.65076	2.1375	4.76394	3.86888	3.04439	3.00899	10.4595	7.56682	5.12267	2	2.44361	1.70487	5.71617	3.94205	6.97568	2.82375	5.95443	7.49586	9.15762	6.75702	4.9982	7.98453	0.713696	11.313	2.91073	3.08236	11.2879	7.18438	5.34447	3.60407	7.45763
SPARC	14.7134	13.6027	12.991	0.61174	-0.676577	1.90006	14.0974	0.95599	0.344112	0.991953	-4.59702	14.0216	11.8363	14.5694	12.0742	12.9984	11.857	14.8819	11.4845	13.1956	15.0804	12.2549	11.9563	11.2108	14.832	13.9956	14.1168	12.9398	12.4451	14.2754	16.5228	12.8866	14.2188	12.7565	15.6647	13.8761	13.9009	14.0005	13.8302	14.7123	14.2952	14.5631	14.7464	17.1849	14.6742	16.0608	16.9805	17.6257	17.1183
SLC35A3	8.25619	7.69984	8.12302	-0.423179	-1.31712	0.470767	8.09356	-0.953063	0.345577	0.991953	-4.59712	8.64972	8.51873	8.21461	7.9952	8.33967	7.06458	6.55305	10.7317	7.03991	6.53107	7.68243	7.58496	9.02251	8.53013	7.87449	8.55071	8.49522	5.00675	7.08566	8.33436	8.67342	8.64721	8.82985	7.75081	8.5409	9.0694	9.35889	8.0172	8.26346	9.42219	8.10219	8.31881	6.74886	8.16022	8.20784	7.74019	6.25361	8.09982
PLXDC1	7.76231	7.16045	6.54879	0.611665	-0.683646	1.90698	7.37249	0.950712	0.346756	0.991953	-4.5972	7.92671	3.46467	8.45286	6.95617	6.03254	4.74308	7.54024	6.23649	7.58631	7.36912	7.2485	7.53286	4.81762	8.4605	7.87221	6.51365	6.02923	5.68482	8.7445	8.49197	7.2268	8.02098	7.93127	9.18866	8.13067	7.90695	9.29937	8.29453	8.28443	7.76759	8.8926	2.91073	9.53708	8.1267	7.46181	8.5142	8.81247	10.1773
MGAT5	8.46465	7.8838	7.48767	0.396134	-0.445077	1.23735	8.12727	0.948082	0.348079	0.991953	-4.59729	8.02381	7.22197	8.4674	8.32742	8.04751	7.12908	4.53294	8.53873	7.10014	7.34705	8.41768	7.80787	8.29384	8.2134	7.68517	8.27314	7.92148	6.97223	7.55105	8.23888	8.51483	8.82034	8.68036	8.51861	9.14379	9.18078	9.06929	8.34523	9.70385	7.84178	9.02436	7.79136	8.77462	8.49601	8.25148	8.83987	4.74739	7.90153
MYO1D	9.42034	8.32758	8.78441	-0.45683	-1.42854	0.514876	9.02604	-0.946517	0.348867	0.991953	-4.59734	9.93159	8.82146	8.65725	9.75629	9.4665	7.59305	7.46377	8.74285	8.62695	8.50184	8.1035	9.34837	9.00599	7.9596	9.24862	9.31018	9.72228	3.47768	8.12774	8.79763	8.38698	9.75394	9.81989	8.86712	9.72882	9.85618	10.6185	9.12236	10.0938	8.76944	9.6937	8.28443	8.31895	9.16315	9.14952	9.41384	8.14338	9.85568
CXCL11	7.59724	6.58704	5.47004	1.117	-1.2625	3.4965	6.92486	0.945095	0.349585	0.991953	-4.59739	3.51979	7.14639	9.78165	4.54411	1.36177	9.43129	8.68832	1.70044	3.05658	1.04264	8.60021	6.2538	8.16274	6.75596	4.87036	7.78614	2.28392	9.65048	9.70979	7.34136	10.0146	10.4922	12.0487	2.76341	8.68951	5.0054	5.04264	6.70501	6.19397	7.50605	10.6942	7.52301	9.07577	5.08066	6.57954	5.70404	7.89506	11.4842
NME1	9.1419	9.58397	9.88919	-0.305223	-0.955862	0.345415	9.39942	-0.944468	0.349902	0.991953	-4.59741	9.20127	10.0353	9.00217	9.79821	10.4631	9.95842	10.5869	9.97441	9.98297	9.26725	9.84516	9.35696	9.32405	10.1307	9.1769	9.79837	9.84786	9.5483	9.11894	10.0091	9.61042	8.65592	9.49787	9.71284	9.33365	9.68862	7.61927	9.64055	9.08047	9.75672	8.2987	10.9023	9.07577	8.16209	9.62611	9.22277	10.4272	9.92809
FGFR2	5.67889	6.59621	5.95734	0.638865	-0.739456	2.01718	5.95882	0.933185	0.355634	0.991953	-4.5978	6.66888	0.378512	7.66839	7.42375	5.88557	5.86888	8.45051	6.35702	4.91456	4.6241	5.88069	6.86009	6.7811	6.83908	6.9148	8.26285	8.48539	3.9607	7.07286	6.87664	5.67186	7.27678	5.92671	6.50208	5.46336	6.17313	2.14405	6.39866	7.01659	7.51901	6.49745	5.9905	5.59246	2.60644	6.4451	6.82324	5.12143	4.38128
TNXB	6.19183	5.24204	4.25966	0.982388	-1.15069	3.11547	5.57323	0.927223	0.358686	0.991953	-4.598	5.29866	1.70487	5.47962	5.74066	0	2.28392	8.48374	1.75702	7.58841	7.9034	1.51602	7.05192	2.77821	3.80219	5.84398	4.41278	3.41414	9.72436	7.46809	3.74739	7.23783	4.83289	2.82375	5.85574	5.94953	5.86542	6.63387	6.77255	7.447	0.713696	6.10769	4.69933	10.6349	9.06078	4.75756	3.31615	9.1845	8.93195
PROM1	3.30084	2.19992	3.02342	-0.823504	-2.61623	0.96922	2.97624	-0.924829	0.359917	0.991953	-4.59808	3.59096	8.56682	3.6565	0.214125	2.4957	1.72247	4.24565	1.44361	1.27501	0.333424	2.22342	3.8166	0.250962	1.28688	0.163499	3.47897	2.89724	4.76394	3.6565	1.32769	2.33056	3.79597	1.13093	1.03562	3.64962	2.1375	5.89482	0.321928	1.16993	0.713696	5.20477	2.91073	5.82579	2.38957	1.23266	1.85997	4.26529	3.52482
ZEB2	7.9745	7.3991	6.87177	0.527327	-0.622167	1.67682	7.6133	0.923597	0.360552	0.991953	-4.59812	7.1984	5.49121	7.04789	5.80193	7.04385	7.08279	7.78503	6.33414	8.0607	8.12727	6.44228	6.65263	6.68454	8.65005	7.51704	7.91139	6.00495	6.93711	8.44344	8.01937	8.40663	7.03045	7.40224	8.6566	9.10462	8.06463	2.14405	7.33753	7.26894	7.18626	7.22072	8.539	9.00616	9.30706	8.51542	8.29191	9.99882	9.53603
ITGA8	3.92854	2.45342	3.3385	-0.885078	-2.83544	1.06528	3.44994	-0.913642	0.365705	0.991953	-4.59845	4.28836	1.50589	5.27389	4.54411	0.863938	2.22033	4.55949	1.75702	5.03342	3.43962	0	3.8166	0.250962	1.7866	4.42156	6.84122	0.594549	3.41819	0.594549	1.82375	3.42895	1.28096	2.21412	1.03562	5.33378	4.41549	2.14405	4.37295	1.16993	4.59036	4.18349	2.91073	3.08236	9.19822	4.27798	2.35614	4.57833	7.1812
PLXNC1	9.10332	8.14691	7.80851	0.338399	-0.409511	1.08631	8.61057	0.910938	0.367112	0.991953	-4.59854	8.03612	6.80193	8.97183	7.7139	7.14252	7.18329	9.87191	6.45566	8.09945	7.83365	7.54249	8.12665	7.73532	8.88932	7.84618	8.01597	6.91803	8.68884	9.12717	8.89239	8.51483	9.87107	8.61291	8.61206	9.27016	8.7149	10.6467	8.60311	8.62596	8.44841	10.4236	9.57569	9.72211	8.5047	8.5752	9.82284	8.91175	9.67809
TNFSF12	9.31907	8.7894	8.33217	0.457233	-0.556002	1.47047	8.99222	0.908524	0.368372	0.991953	-4.59862	8.08571	7.08619	7.78149	7.32292	6.85835	8.87452	11.0661	8.77719	9.13702	8.17822	8.14098	7.67694	7.01056	9.97698	8.18438	9.07353	7.95	11.6357	9.77321	9.08295	8.96633	8.45043	8.68891	8.39258	9.29066	8.59935	7.83023	8.8098	8.385	8.40714	8.74762	9.22304	10.9387	10.2893	9.47421	9.81125	11.0202	11.1373
CREBBP	8.4176	8.44877	8.21118	0.237587	-0.290739	0.765912	8.38394	0.905377	0.370019	0.991953	-4.59873	8.63343	8.19903	8.35178	8.66064	7.92208	7.63161	8.66718	7.19229	8.64259	8.79893	8.26491	7.71747	9.75251	8.42459	8.70843	8.68177	8.22704	7.35535	8.62553	8.37994	7.95762	7.83352	8.35032	8.82222	8.76265	8.55278	7.58639	8.19362	7.71768	8.37895	8.35865	8.59619	8.31895	9.06463	8.36798	8.13725	8.84897	9.6232
SULF1	10.6496	8.88216	8.31672	0.565445	-0.692147	1.82304	9.751	0.905232	0.370095	0.991953	-4.59873	9.38905	9.32019	9.69146	7.47159	9.31027	8.30711	7.58225	5.90304	7.87547	9.0656	8.68506	8.55359	9.18408	10.8359	9.08921	9.43461	8.07044	3.59574	8.95638	12.2331	9.79152	10.3728	10.2952	11.9852	8.87943	10.7325	10.6821	9.51576	11.2332	9.44617	10.8423	10.5509	9.67804	10.3511	11.7721	12.4859	10.4391	13.0028
ENO1	12.5782	13.5598	13.2156	0.344199	-0.435839	1.12424	12.9456	0.888388	0.378989	0.991953	-4.59928	12.9056	12.0629	12.2057	12.8333	13.5888	13.2195	14.4053	14.4354	13.2841	12.4992	13.8719	13.7056	14.1044	13.7634	13.077	12.9464	14.0771	13.8617	13.2371	14.0143	13.0058	11.9062	12.4432	11.9386	12.3366	12.8381	11.2677	12.8678	13.538	13.4756	11.6019	14.2461	13.0907	11.3246	12.6378	13.4391	13.5045	13.6719
CHAD	2.41445	2.40646	3.06836	-0.661891	-2.16598	0.842202	2.54328	-0.885973	0.380275	0.991953	-4.59936	2.5435	4.48091	3.90593	0.389567	3.95606	4.43296	4.55949	1.75702	1.58976	1.04264	0	3.20633	2.50589	4.21645	4.24184	3.41954	0.594549	3.41819	0.594549	3.23113	0.201634	1.28096	0	1.03562	3.64962	2.57046	4.59216	0.321928	1.77821	0.713696	2.26604	2.91073	5.59246	0	2.96162	3.14241	4.57833	3.83794
RUNX1T1	7.09024	6.20328	5.59196	0.611314	-0.785275	2.0079	6.57377	0.881262	0.382792	0.991953	-4.59951	7.60073	2.35332	7.18349	6.09887	2.84398	2.05658	8.41452	6.28559	7.49057	7.83365	3.95606	6.63865	4.75542	6.05637	6.13217	7.08236	4.40735	6.44128	8.29682	6.6359	6.41701	6.94755	5.39575	7.01681	6.62088	6.04439	7.68271	6.00899	6.5806	5.78921	7.45853	5.35826	7.92541	9.03003	7.00876	6.94696	10.4578	7.52066
MAP2K1	8.98487	8.7392	9.01145	-0.272251	-0.897547	0.353045	8.93013	-0.876582	0.385303	0.991953	-4.59966	9.16699	8.36859	8.70311	9.38327	8.54975	8.92508	8.68475	10.4331	8.88838	8.33231	9.64135	8.24236	8.70781	9.0013	8.39874	9.824	9.28506	7.39823	8.56243	8.73759	8.72526	9.35335	9.28269	8.31129	9.66965	9.63932	9.10447	9.59238	8.87449	9.19441	9.08242	10.3985	8.49865	8.21446	7.96498	8.47107	7.52466	9.75158
HIPK1	9.48314	8.9641	8.74484	0.219256	-0.28478	0.723291	9.20861	0.875787	0.38573	0.991953	-4.59969	9.44068	9.31816	8.63161	8.25262	9.02846	7.83744	9.2976	8.0337	8.86332	8.8587	8.28596	8.75532	9.23888	8.92006	8.79973	9.35907	9.54606	8.68678	9.10082	9.05371	8.41638	9.46687	9.42622	8.6566	9.98398	9.70734	9.61631	9.15747	9.66438	9.03188	9.2181	9.22304	9.14216	9.5825	8.96651	9.20552	10.2048	10.332
CRIP2	10.8358	10.9646	10.4446	0.519993	-0.680355	1.72034	10.789	0.872166	0.387681	0.991953	-4.5998	10.9255	8.62476	9.08635	10.7782	9.31524	9.13299	13.5115	11.2063	11.4206	10.2678	10.4172	9.804	11.3743	11.5956	9.92233	9.90406	11.332	12.5422	11.9709	11.4801	11.0569	10.6249	8.55159	10.926	11.3401	10.8907	9.21597	10.816	9.48115	11.9937	9.22458	11.8752	13.4042	11.4953	10.3161	10.3328	12.8399	13.9763
MED1	9.23442	8.78944	9.04461	-0.255168	-0.844833	0.334498	9.08769	-0.871221	0.388191	0.991953	-4.59983	9.7855	8.69815	8.71942	9.82612	8.71387	8.19436	9.75061	9.03886	8.67462	8.51676	8.35531	9.44611	8.49205	8.58312	8.48623	8.68212	9.15805	9.19066	9.0954	8.67807	8.17393	9.71685	8.75295	8.75552	8.99464	9.33322	10.9888	9.08308	9.4766	8.81224	10.0688	8.24921	8.42945	8.82203	8.77027	8.86638	9.09091	9.58241
CX3CL1	7.4035	5.094	5.74965	-0.655648	-2.17122	0.859926	6.50819	-0.870969	0.388328	0.991953	-4.59984	5.91289	7.1644	5.59006	6.95617	4.85748	1.79494	7.95321	5.9798	5.53792	6.22689	3.04963	4.88947	0.250962	3.08916	5.30268	7.5678	5.11187	5.82757	7.35913	7.35887	7.47986	7.87897	5.1534	5.06048	7.24279	5.42291	9.1724	5.30159	7.63844	4.93829	8.13	7.0365	7.70881	8.51345	6.20535	5.72165	7.87061	9.15348
SMAD9	6.328	4.87101	4.16105	0.709965	-0.931532	2.35146	5.53846	0.870775	0.388433	0.991953	-4.59985	5.24146	2.57046	5.22882	5.46597	5.83845	2.22033	4.55949	1.75702	4.56742	4.9514	0	4.74039	3.67694	6.26641	6.68032	5.75596	4.45088	3.63227	7.05972	6.36685	5.91121	5.65535	4.38681	6.13319	7.82801	6.1102	2.14405	3.85599	3.87676	4.93829	4.97911	4.69933	7.58699	9.52223	7.4292	7.25673	9.94835	6.67553
ATPIF1	10.0185	10.1229	10.4363	-0.313355	-1.0386	0.411888	10.1276	-0.869886	0.388913	0.991953	-4.59987	11.1905	10.9424	10.1103	10.3781	11.817	9.15768	9.33909	11.0742	9.91698	9.65884	10.3893	10.8681	9.44673	9.85902	10.4159	11.4492	11.0854	8.44319	9.20826	10.5279	9.78589	10.3105	10.3788	9.11074	10.5892	10.8872	9.63249	10.1831	10.7676	9.66338	8.78306	11.4712	9.53708	9.66108	10.0659	9.51491	10.3579	9.47143
PLA2G2A	8.59809	5.88548	4.63166	1.25382	-1.67527	4.1829	7.14172	0.861807	0.393297	0.991953	-4.60013	5.35332	0.659925	4.92552	5.12598	4.09508	6.40905	4.55949	1.75702	8.79954	8.81109	0	8.0009	2.16672	5.81481	8.35191	7.69488	0.594549	9.64956	8.77808	4.87774	11.0854	7.75442	8.33945	5.85574	8.3531	8.85103	2.14405	9.41124	9.40655	0.713696	5.92932	8.539	12.2112	13.7589	12.0186	4.30012	13.7691	11.6401
TNMD	2.0027	1.01232	1.49246	-0.480142	-1.60671	0.646429	1.65856	-0.858065	0.395339	0.991953	-4.60025	0.604071	0.659925	0.963474	0.214125	0.863938	2.22033	4.55949	1.75702	1.58976	0.333424	0	0	0.250962	1.7866	0.659925	1.67356	0.594549	3.41819	0.594549	1.82375	0.201634	1.28096	0	1.03562	0.333424	0.62293	2.14405	0.321928	1.16993	0.713696	1.41684	2.91073	3.08236	2.88753	1.73552	2.35614	4.57833	3.83794
LAMB3	10.2269	10.3935	9.85874	0.534762	-0.722015	1.79154	10.194	0.856666	0.396104	0.991953	-4.60029	10.9202	7.71637	10.5756	9.67271	10.8135	9.84984	11.1691	7.32085	10.6904	9.62253	12.4833	9.78026	10.7773	10.4082	10.6416	9.72811	12.1592	7.16058	11.2004	10.3672	10.7968	8.98185	11.8186	10.9927	12.059	10.4869	9.99959	11.9966	11.5075	11.0182	9.59244	9.08998	9.76489	7.13955	10.715	10.8353	8.82639	12.862
MAPKAPK3	6.53125	6.91701	6.64644	0.270565	-0.365523	0.906654	6.64859	0.856374	0.396263	0.991953	-4.6003	5.7666	6.0781	6.32499	7.04756	5.71287	6.82375	7.78901	6.5097	7.7654	6.58871	7.09476	6.848	7.08799	7.16088	6.65464	7.17453	5.99322	7.73016	6.60199	7.15218	7.13545	7.05713	6.81967	6.09043	6.99401	6.70736	5.22458	6.33307	5.59842	6.4348	6.49745	6.86084	6.74886	6.36999	6.58916	6.20984	7.38888	7.40259
EMILIN1	8.65974	7.54699	6.95572	0.591274	-0.802043	1.98459	8.04693	0.854374	0.397359	0.991953	-4.60036	7.22641	6.39643	8.20305	5.86047	6.94134	6.66803	9.88001	3.5509	7.8748	9.50774	6.92267	5.854	4.69098	9.60824	7.80742	8.17298	6.78398	5.11603	8.61257	9.9403	7.25955	7.68783	7.16902	10.3322	7.35834	8.11359	8.0387	8.53193	7.42828	7.49289	7.92309	8.85244	10.1775	9.36914	9.66083	10.7991	12.2926	11.1483
LOX	9.44989	8.53595	8.01954	0.51641	-0.705006	1.73783	8.94041	0.851216	0.399092	0.991953	-4.60046	9.26929	7.18507	9.32098	10.0928	9.58637	7.41253	4.30232	7.07403	7.93251	9.85551	6.95455	8.94939	7.60962	8.41794	9.07868	9.07224	7.5656	6.64111	8.76474	10.9861	8.21354	9.49147	8.1205	10.3661	7.63988	9.59692	8.70653	8.91797	10.4172	8.67405	10.0325	11.4558	8.77462	9.66982	10.7125	11.5631	10.004	10.8117
CDK14	8.97544	8.01188	7.57866	0.433212	-0.593273	1.4597	8.46055	0.849683	0.399935	0.991953	-4.60051	7.97373	3.86888	7.78149	7.70591	9.24296	9.22362	6.21354	8.51696	7.68089	8.43538	6.76368	8.22371	8.85907	8.6864	7.27947	7.16672	8.11806	8.16481	7.1536	9.27975	9.55421	10.7707	8.43421	9.76464	8.87166	8.08114	9.54123	8.19362	9.61554	8.67405	10.1008	8.70421	7.92541	7.70743	9.46152	9.31281	11.3481	8.73596
HOXA7	3.08948	3.4626	4.14868	-0.686075	-2.31746	0.945311	3.39253	-0.846689	0.401585	0.991953	-4.6006	4.59216	5.53013	2.11103	0.214125	6.20242	6.48607	4.55949	6.05289	1.58976	1.04264	4.03738	2.12763	7.18517	1.7866	4.59574	1.67356	4.45088	3.41819	3.84197	3.92884	4.68426	1.28096	2.98003	5.30415	5.2407	0.62293	2.14405	0.321928	1.77821	3.65421	1.41684	4.69933	3.08236	2.88753	5.29829	3.86592	4.57833	3.83794
TP53	8.77754	8.54921	8.88313	-0.333922	-1.12887	0.461026	8.74284	-0.845698	0.402132	0.991953	-4.60063	9.06167	10.6724	8.86953	10.2272	9.35542	6.44493	8.31646	8.42425	8.57626	8.08119	7.74456	8.51578	8.21548	8.63546	7.68923	9.93337	9.89404	8.31034	8.6872	8.33463	8.86335	10.277	7.74665	8.58158	8.06415	9.14198	9.26866	8.69282	9.36776	7.68944	9.69836	7.74153	8.77462	8.22877	8.96495	9.40827	8.54102	9.47381
CXCL12	8.22951	7.14364	6.18673	0.956917	-1.32421	3.23805	7.55552	0.844565	0.402758	0.991953	-4.60067	6.25267	5.54597	7.24108	6.1467	0	4.92172	11.4714	5.31868	8.78234	8.13376	4.76924	6.70736	3.67694	8.89379	7.50231	7.71431	3.68482	9.71922	9.21689	8.56144	9.07176	7.08321	5.74147	10.0076	6.26585	9.13409	4.30012	7.73403	6.74106	7.91235	6.45401	9.51765	14.1969	10.8647	8.71538	8.44332	13.9017	10.5737
LHFP	8.94224	7.63552	7.27955	0.355967	-0.492927	1.20486	8.29028	0.844239	0.402938	0.991953	-4.60068	8.33606	4.25172	9.27205	8.01475	6.39403	6.60303	8.33655	7.25682	7.05094	8.14659	8.01553	8.09624	6.48913	8.125	7.31606	7.73363	6.8759	7.33056	7.91217	7.94989	9.49342	8.63844	8.43763	8.67115	10.3918	8.57042	8.17742	9.16063	8.56723	8.6388	9.0895	8.17607	10.6194	10.2637	7.70964	8.2096	10.2259	9.93964
ENPP2	8.70563	7.42189	6.98509	0.4368	-0.627951	1.50155	8.04771	0.825931	0.413138	0.991953	-4.60124	7.82502	4.47249	8.01095	7.06016	5.59276	6.79481	10.0023	5.66647	7.44087	8.15299	7.3875	7.23064	6.54504	7.91988	6.32984	8.2318	5.71754	8.91859	8.31066	6.89627	8.45467	8.32463	8.44099	8.33891	7.87535	10.4155	8.43879	8.63059	8.42333	7.76759	8.41625	9.60385	10.0216	8.52066	8.11437	8.42059	12.3034	9.92239
MMP12	7.16538	7.00988	6.04326	0.966624	-1.4009	3.33415	6.90294	0.822002	0.415348	0.991953	-4.60135	6.50446	6.67257	7.84981	8.07799	3.08916	8.95594	6.04286	5.79051	1.40599	6.0468	10.6015	7.11405	10.431	7.80316	0.214125	8.16787	7.30597	10.3304	7.71534	1.37851	8.72918	3.79597	10.2858	6.94673	4.50144	4.69822	9.1724	9.87909	5.38198	7.61883	9.24379	9.9161	9.99789	2.43829	4.58316	5.34837	8.01837	7.47362
PROK2	4.6193	3.238	2.46108	0.776917	-1.12766	2.68149	3.85	0.821269	0.415761	0.991953	-4.60138	0	4.19613	4.1177	1.30451	3.5373	3.37016	4.44758	1.17632	0	1.72683	3.04963	6.29002	4.55213	6.20026	2.30159	3.97636	0.0976108	3.93074	1.66903	1.82375	5.93829	4.40531	2.64616	3.14241	8.30784	5.86542	2.14405	1.0072	1.16993	3.45154	4.18349	10.5653	7.14394	6.40105	4.87627	5.65678	1.26903	5.34234
AGRN	10.0849	10.5469	9.87548	0.671429	-0.979503	2.32236	10.156	0.818804	0.417151	0.991953	-4.60145	8.29985	7.64537	11.2988	9.16176	9.38401	9.23182	14.2176	9.38616	10.2539	9.89219	12.4596	9.29133	10.1136	11.4956	7.36641	8.69547	11.8454	11.9902	11.6967	11.1694	10.2533	8.42	10.0356	11.1837	9.22518	9.75183	9.00862	11.2246	9.69605	11.2314	8.49317	11.3181	13.277	8.72045	10.4805	11.0319	13.0698	13.3133
TXNIP	12.674	11.5047	11.9843	-0.479624	-1.66016	0.700911	12.2502	-0.817958	0.417629	0.991953	-4.60148	11.8247	11.1248	11.3825	10.4729	13.0707	11.6826	14.7345	10.0762	13.4901	11.6751	10.8222	11.094	9.39433	12.2557	11.5328	12.3129	9.1854	13.6075	13.3348	11.3372	11.9964	11.4864	12.6337	11.3624	12.1544	13.3358	12.4112	12.2247	10.2803	11.5791	11.1169	12.8659	14.3563	14.3247	11.8779	13.6091	15.7054	13.2923
RAC1	11.1708	11.595	11.8875	-0.292586	-1.01506	0.429885	11.4179	-0.815348	0.419106	0.991953	-4.60155	11.939	11.7409	11.461	10.7435	11.4859	12.828	11.4911	13.4395	11.8589	11.1398	11.685	11.3243	13.334	11.4265	10.9131	10.4548	12.2328	12.6319	11.0434	11.3588	12.1787	10.6249	11.3908	11.5194	11.7852	11.3058	8.9323	10.3316	11.0152	11.6995	10.8506	12.6226	10.3652	10.8918	11.3379	10.9259	11.2027	11.7334
BAI1	3.53726	2.43527	3.06596	-0.630686	-2.20128	0.939906	3.17362	-0.808461	0.423018	0.991953	-4.60176	2.27202	1.87184	4.21257	5.46597	2.59455	4.72846	3.08236	0.275007	3.09085	3.06005	0	4.24413	4.22651	1.09085	0	4.28836	1.73552	1.94111	3.87381	2.32769	0.201634	3.51854	2.21412	5.44626	3.32625	3.76977	2.14405	3.85599	6.4002	2.12763	4.71094	2.91073	7.92541	2.18903	1.03562	5.7339	3.53978	2.36177
RAB25	6.73557	8.02854	8.67239	-0.643857	-2.25414	0.966426	7.43899	-0.805001	0.424992	0.991953	-4.60186	9.25463	9.93568	7.81224	7.76858	6.07339	6.0663	10.7244	10.2976	10.1187	8.41426	8.95329	8.83425	6.98379	5.03254	8.12933	8.6761	8.00512	10.4594	7.95489	6.87086	5.96509	6.69988	6.92017	7.49689	4.50144	7.4154	8.15522	8.23601	7.89184	10.1931	7.16802	9.73696	9.00616	2.01792	5.71507	4.63459	4.93121	4.1914
TPM2	12.8236	11.4607	10.9509	0.509809	-0.766058	1.78568	12.1159	0.804473	0.425293	0.991953	-4.60188	10.5347	10.4278	10.4566	10.9136	11.3801	11.2703	13.8023	8.88387	10.8886	10.9058	11.2348	10.2278	9.34261	14.1007	11.0475	10.7654	10.4291	12.4603	11.5307	14.0225	10.7986	12.7096	11.0966	13.5108	11.6483	12.1693	12.7675	11.6185	11.6578	11.3505	11.1963	12.9368	14.0647	12.8685	12.7365	13.632	16.0022	15.6582
CD44	13.2698	13.4223	12.8479	0.574405	-0.86681	2.01562	13.2227	0.802414	0.426471	0.991953	-4.60194	12.3321	12.2133	12.7664	11.7725	11.1785	12.8199	16.1001	12.3468	14.1018	12.3423	12.6462	12.2344	12.7377	13.9955	13.1182	13.1049	13.5769	16.2014	14.6028	13.0854	12.7467	11.5812	12.9912	13.4065	13.1145	13.0546	10.5981	12.5151	12.5272	15.2962	11.7481	15.1	16.8418	12.2664	12.9396	13.4397	16.3055	16.6271
DLC1	9.01196	8.50539	7.64379	0.861595	-1.30874	3.03193	8.61449	0.799256	0.42828	0.991953	-4.60203	5.93946	8.55612	6.80954	7.28049	10.1496	12.0085	5.85075	6.99797	5.20163	8.0197	5.4446	6.72069	7.06264	11.6253	10.8902	11.9947	6.32193	6.74551	7.12122	11.6128	8.06053	6.8596	6.41397	7.60689	8.79172	7.60992	5.22458	6.39866	8.56723	6.19692	8.83466	6.66092	6.50144	12.8076	12.1109	11.8741	7.9225	8.07173
FASLG	3.53267	3.05296	3.7676	-0.714644	-2.51493	1.08564	3.46239	-0.799202	0.428311	0.991953	-4.60203	4.49761	4.29939	5.40054	3.04614	2.56803	6.19042	4.55949	1.75702	1.58976	0.333424	0.0703893	2.41684	0.250962	4.14649	1.07039	5.86617	1.17632	7.95123	6.42257	3.87774	3.26604	3.17313	4.73498	1.03562	0.333424	1.51602	5.66278	3.04264	2.98732	1.4489	3.9542	2.91073	8.11364	4.1152	5.36422	2.30743	4.57833	3.83794
CHRNA7	5.15415	3.93049	3.41982	0.51067	-0.776598	1.79794	4.50817	0.798694	0.428603	0.991953	-4.60205	5.67214	3.32193	4.92552	5.99774	3.8166	1.43296	3.79494	0.992768	0.823749	3.06005	4.38819	4.74039	4.3147	4.93263	0.333424	5.20006	3.7761	5.02104	4.33128	3.1375	5.21723	5.25663	4.94017	5.06048	6.52529	5.97545	5.78346	4.9982	6.61427	5.01346	5.20477	5.35826	7.76607	2.09424	3.91169	4.11353	5.93687	6.79077
EGFR	11.1394	10.8236	11.149	-0.325311	-1.14738	0.496761	11.0642	-0.796706	0.429745	0.991953	-4.6021	11.9526	11.0634	11.0586	10.9376	12.0235	11.0595	11.5031	10.2387	10.5035	10.9804	10.7129	10.4775	11.4237	10.4849	10.4031	11.3262	11.4071	10.241	11.086	10.5174	9.72257	10.4094	10.9132	11.1671	11.4054	10.9024	11.3749	15.0108	11.4166	11.7416	10.4348	12.1882	10.5314	10.442	9.9466	9.88327	11.0676	12.2028
MMP14	10.9701	10.2732	9.84078	0.432383	-0.660573	1.52534	10.5739	0.79648	0.429875	0.991953	-4.60211	11.7764	7.7449	11.0005	9.97644	11.1054	8.87707	10.9372	7.78849	9.36054	10.2722	10.1124	8.90911	9.00265	11.423	10.7587	10.6557	10.8595	8.27924	10.3746	12.3578	9.5912	11.0362	11.5027	11.733	11.1876	11.2255	12.3155	11.7803	11.1413	10.6871	11.031	10.2549	11.605	9.03213	11.3354	13.1964	10.8896	12.6523
ITGA6	11.8221	12.0855	11.6046	0.480973	-0.735321	1.69727	11.843	0.796143	0.430069	0.991953	-4.60212	12.4625	6.38836	12.939	12.8875	12.3158	12.3911	12.805	9.97479	12.2771	10.3296	12.877	11.7043	13.6836	12.3756	10.1552	11.724	14.1422	12.0621	12.7745	11.1127	12.2881	11.3451	12.5951	12.415	11.6875	13.5277	12.6768	12.5404	13.3561	13.447	11.8277	12.7062	11.2808	10.4759	10.7107	11.8853	11.782	11.9399
LTBP4	10.0785	10.0433	9.61893	0.424348	-0.651235	1.49993	9.97798	0.794305	0.431127	0.991953	-4.60217	9.29909	8.04761	8.44795	9.4325	8.92008	10.4875	12.5507	9.1469	10.2381	10.5679	9.10077	8.78424	10.2164	10.1418	9.75323	8.98282	10.7024	11.8289	10.6776	9.7199	9.50257	9.38519	8.67172	10.4317	9.87374	9.48355	8.01424	10.1198	9.57353	9.84183	9.26901	9.99266	11.4167	11.8978	10.1568	10.2581	12.9799	11.7175
MS4A4A	9.52066	7.87259	8.21203	-0.339444	-1.20393	0.525037	8.85607	-0.790537	0.433302	0.991953	-4.60228	9.12296	8.12226	8.62297	7.59783	7.34474	8.1815	7.49777	7.97235	9.4459	8.69784	7.9901	8.34083	7.62702	8.71125	8.26613	8.75562	6.0594	6.13443	8.29747	7.71836	9.86445	10.0474	9.1689	7.76447	10.8304	11.8972	8.47508	8.69718	9.26594	8.59656	8.79181	9.08998	9.07577	10.1086	9.6706	9.488	10.3546	9.66404
IGF1	8.67347	6.98197	6.16236	0.81961	-1.27903	2.91825	7.75777	0.786283	0.435764	0.991953	-4.60241	5.30305	5.99413	6.48623	5.42761	6.97522	9.30526	8.24489	0.344828	7.38007	7.8416	5.25285	6.32553	3.67694	7.79227	9.32044	9.51074	3.04089	8.56506	6.51649	8.9589	9.17859	8.12526	6.34341	7.95489	6.82757	8.68822	3.43962	7.455	7.85025	5.01346	5.65105	7.63641	12.4786	13.2349	10.482	9.09911	12.0585	9.01581
IGFBP7	13.0785	11.5132	11.1375	0.375717	-0.587974	1.33941	12.3076	0.784931	0.436548	0.991953	-4.60245	11.8255	9.97513	12.094	10.4599	10.9717	10.4311	13.084	10.295	11.1008	11.4757	10.4678	10.1373	8.99596	12.8879	11.3902	12.7183	11.2569	11.2043	12.3182	13.7922	12.0061	12.211	11.8878	13.0221	14.2663	12.6154	12.6303	12.3452	12.5533	11.9902	12.1248	13.1174	13.5561	14.222	12.3948	13.5074	14.6564	15.329
GDF6	3.9222	3.25097	2.61365	0.637326	-0.997653	2.2723	3.49641	0.784799	0.436624	0.991953	-4.60245	3.57652	1.50589	4.80839	0.214125	3.29131	2.22033	4.55949	1.75702	1.58976	0.333424	4.25852	4.0027	3.9222	1.7866	1.82782	3.97636	5.27352	3.41819	0.594549	6.36685	5.49953	1.28096	0.464668	4.53294	4.41886	0.62293	2.14405	4.28392	3.87676	4.13093	5.09635	2.91073	5.59246	2.88753	6.30834	6.80658	4.57833	3.83794
SPDEF	3.57687	2.89252	3.44623	-0.553712	-1.99014	0.882713	3.38345	-0.776087	0.4417	0.991953	-4.6027	2.53605	3.48285	4.68089	3.23573	2.66221	5.08023	3.94579	4.41414	0.978196	1.72683	1.91073	2.12763	0.250962	5.27128	2.75275	3.83794	2.80116	3.91552	4.30451	2.91839	4.61824	1.28096	3.37016	2.24489	4.72465	2.1375	2.14405	2.80735	1.16993	0.713696	2.26604	4.69933	7.82114	5.49442	4.89433	4.69988	5.20085	6.06242
EIF2AK3	7.45576	7.64852	7.31498	0.333532	-0.532384	1.19945	7.47472	0.77548	0.442054	0.991953	-4.60272	6.62848	8.47569	6.98174	6.38543	6.61868	8.15856	7.76427	7.09001	7.732	7.54442	7.08523	7.34722	8.72407	8.164	7.60874	7.22043	7.3156	8.07831	7.64854	7.39712	7.25955	5.50875	7.40224	7.86913	8.7287	7.17532	4.30012	7.01447	7.01659	7.75669	5.72574	7.63641	8.80226	7.97183	7.83143	7.7172	9.12249	9.37019
IL1A	7.05984	6.34939	5.44212	0.907274	-1.44841	3.26296	6.56263	0.775408	0.442096	0.991953	-4.60272	5.21878	1.08406	6.71507	5.34767	2.57046	6.80839	7.82757	8.45335	4.95373	4.82934	9.17936	7.56285	7.68636	8.92026	3.1375	6.05485	9.62439	5.39438	5.67582	1.77821	7.47054	9.02295	9.36161	7.93091	10.3095	8.42286	9.96171	10.6297	7.20438	6.83832	11.789	4.69933	4.51286	2.46467	5.29499	3.87676	6.91934	7.23697
STAT1	11.5417	11.2495	10.9245	0.324934	-0.520844	1.17071	11.3468	0.773478	0.443226	0.991953	-4.60277	11.0121	9.79173	12.3995	10.3412	10.569	11.3027	12.5283	10.0519	10.3243	9.97013	12.2039	10.4335	11.081	11.5695	10.1629	11.8233	10.6383	11.9826	12.2674	11.6115	12.1484	12.0103	12.9598	10.2302	11.3309	10.726	10.7354	11.7803	10.0998	11.675	11.368	12.5629	12.7187	10.7269	11.3911	10.5868	12.4981	13.3431
FGFR3	8.0941	10.4354	11.0373	-0.601827	-2.16902	0.965363	9.25506	-0.773142	0.443423	0.991953	-4.60278	12.0138	10.2665	9.09263	11.25	11.2113	11.1804	11.2268	11.5855	11.5085	10.9786	11.5171	11.0142	10.9737	8.54797	10.8474	9.67511	12.8537	11.6731	8.68727	8.0217	7.45171	7.7866	5.96486	9.14764	7.92867	11.8558	2.14405	8.28877	10.386	9.34412	8.11614	10.9579	9.14216	7.69042	8.1472	8.38724	4.65821	7.39652
S100A14	7.26468	8.84788	8.06932	0.778565	-1.26469	2.82182	7.81261	0.767152	0.44694	0.991953	-4.60295	9.19704	5.36772	9.74226	10.3489	2.57773	3.19377	10.5716	11.2575	10.3674	10.5833	10.3912	10.1135	9.47586	5.74604	8.42198	7.904	10.2039	9.38709	8.41134	6.68846	9.23743	8.40969	4.38681	8.94702	7.58399	8.78205	7.91199	9.51822	9.10426	8.93837	8.00045	9.74962	7.52191	1.22033	7.26697	6.0798	4.47832	3.73769
HSPB1	13.2236	13.1918	13.6935	-0.501771	-1.84467	0.841123	13.3098	-0.752269	0.45575	0.991953	-4.60337	13.3593	14.1419	13.6971	12.3905	13.8948	12.0373	16.4062	13.3539	13.9607	13.2017	13.5329	11.1727	11.3205	13.2696	12.8851	11.9159	15.8924	14.7127	12.953	14.2529	11.5229	11.3288	11.1264	14.0588	12.7098	13.9817	12.1722	13.6401	12.4785	15.0706	11.2093	15.4512	15.8531	12.3139	12.0998	13.0699	15.4586	15.4961
ENO3	4.64826	4.53564	3.99197	0.543668	-0.91287	2.00021	4.48947	0.751486	0.456217	0.991953	-4.60339	4.34341	5.14037	5.31723	5.0268	3.10936	5.24375	4.50589	1.70487	1.53605	2.19219	5.64039	5.61736	3.38128	4.82375	5.25814	3.79494	3.53854	5.98687	4.79909	4.85947	3.70819	5.91025	4.14323	5.44626	4.85649	2.90304	5.22458	6.19259	3.34908	4.26003	5.30597	2.91073	4.51286	2.70487	4.52042	5.47444	4.52482	3.7845
FXYD6	8.49352	8.06741	7.6483	0.419112	-0.704261	1.54248	8.22032	0.75113	0.456429	0.991953	-4.6034	6.67483	6.23707	7.24108	6.84423	6.31125	8.06647	8.7924	10.4903	8.17707	8.07452	5.88069	8.37921	7.66121	9.01759	7.95385	7.61809	6.97108	10.0833	8.13067	8.97131	7.74228	8.49005	6.05615	9.07836	8.07767	7.56369	6.18527	7.14741	7.85025	8.40714	7.34447	8.28443	9.87311	10.6509	8.158	9.8722	10.7006	10.381
VEGFC	8.39525	8.03222	7.50301	0.52921	-0.896831	1.95525	8.12806	0.747145	0.458806	0.991953	-4.60351	6.27798	2.488	9.6431	7.58045	8.70574	9.17737	9.86996	6.10014	7.68433	6.45055	9.93852	5.26266	10.7156	9.35777	7.15299	7.64494	7.24641	7.67143	8.59089	8.32265	10.5843	8.87372	9.28647	9.43873	9.73951	8.83166	6.49921	9.50092	8.31533	9.81051	7.66263	8.67797	8.62786	7.18388	9.30177	8.2891	7.17722	11.1816
KCNJ8	7.259	6.14321	5.73143	0.411786	-0.702989	1.52656	6.68074	0.743692	0.460873	0.991953	-4.6036	6.80012	4.26604	6.16732	6.46336	5.83592	3.13914	8.54689	5.52763	4.83643	6.7148	5.3194	6.29002	4.81762	7.13217	5.48671	7.18884	4.72301	7.14292	6.64717	6.1127	8.5769	7.15886	7.00495	7.70915	7.13021	7.56369	4.59216	7.30369	5.89966	7.31089	6.53947	8.2131	9.64787	7.74456	5.34483	6.90424	9.67987	8.69209
EPHA1	5.31756	6.691	6.19168	0.499326	-0.860651	1.8593	5.82812	0.739199	0.463569	0.991953	-4.60373	7.16239	6.50843	7.76587	7.32292	5.87184	4.97682	6.54442	2.51854	7.05387	7.1822	7.92178	5.97039	6.54504	6.82934	6.7097	7.21461	6.21101	6.25456	6.81404	5.94837	4.74739	6.97568	8.00175	6.59649	5.14078	7.42836	4.59216	6.8525	6.5806	6.32067	5.72574	7.63641	3.08236	2.22651	4.63401	4.48414	3.93546	3.39232
VEGFB	9.80142	9.4681	9.72325	-0.255154	-0.952017	0.441709	9.70431	-0.737163	0.464795	0.991953	-4.60378	10.1233	9.11398	8.54728	9.45888	9.47796	9.82198	10.2926	10.5154	10.1579	9.22246	9.70995	9.1103	8.55252	9.2885	9.28543	9.2833	9.34866	10.2247	9.70408	10.4192	9.41547	10.1343	9.23084	9.60329	9.68745	9.34009	8.67567	9.0731	9.82693	9.12394	9.08242	8.62399	9.30561	10.6387	10.3892	10.1536	12.2776	11.3502
MCAM	9.49642	9.0111	8.66802	0.343075	-0.596413	1.28256	9.21211	0.735203	0.465976	0.991953	-4.60383	8.43463	7.95315	7.55474	9.06205	8.12381	7.56803	10.4242	9.80698	9.0846	8.22135	8.56274	8.34944	7.22004	10.1408	8.54778	9.65641	10.5796	9.68027	8.42844	9.73525	9.14384	8.46046	8.05132	8.32975	9.78566	9.67509	10.2715	8.94377	9.46744	7.71218	9.3889	9.02898	9.7365	10.1438	8.12794	9.30476	10.5933	10.2122
SIRT1	7.35873	6.39549	6.72521	-0.329716	-1.23454	0.575111	6.99657	-0.733641	0.466918	0.991953	-4.60388	7.99022	7.12029	6.68215	7.49033	7.04516	5.68426	4.46728	7.38301	6.6642	6.84662	6.06738	6.89579	6.41092	6.56178	7.15421	7.1634	6.98834	3.32625	6.55689	6.37886	6.49265	7.61809	7.01402	6.56575	9.20372	7.4412	6.69669	6.75596	7.58871	6.95757	7.11333	5.8089	6.63052	8.61618	7.08979	6.98334	7.54913	8.99992
SMAD1	9.32795	9.24047	9.43698	-0.196504	-0.736095	0.343087	9.32837	-0.733188	0.467192	0.991953	-4.60389	8.87725	9.03645	9.31025	9.33488	9.24921	10.3057	10.485	9.27531	9.0588	8.62629	9.16126	9.44611	8.7037	9.18008	9.07623	9.59111	9.4121	10.5791	8.9021	8.96708	9.45851	9.63972	8.58564	9.24809	9.05753	9.14198	8.83785	9.13525	10.0455	10.187	10.1183	9.48774	8.9822	8.99924	8.99529	9.27321	9.76124	9.69401
P3H1	8.26873	7.66737	7.33272	0.334647	-0.584353	1.25365	7.93453	0.733129	0.467227	0.991953	-4.60389	8.23668	6.4733	8.72751	7.44311	8.47078	6.46271	7.07628	6.01324	7.09085	8.5364	8.24783	8.09624	5.69766	8.62191	8.21704	7.21121	8.59197	4.41752	7.69188	9.01137	7.3127	8.33557	9.09774	8.85443	8.47074	8.44853	8.75164	8.45191	9.19569	7.53185	8.19722	6.15178	7.58699	8.03886	8.67402	9.90099	9.13119	9.40346
SDC4	11.7466	11.7904	11.4072	0.383215	-0.672839	1.43927	11.6894	0.730576	0.468771	0.991953	-4.60396	10.7147	10.9855	10.8841	10.704	8.93047	12.8735	12.601	13.3556	11.6161	10.4717	11.5317	11.9278	13.8573	11.8455	10.1615	11.0691	13.3009	13.1599	10.7987	11.5709	12.9577	10.4248	10.4401	12.0707	12.5433	11.0459	11.7752	11.6168	11.2625	11.8006	11.4323	12.1361	12.5353	9.14126	11.5375	11.2912	12.9628	13.6603
APOH	1.81973	1.01232	1.41329	-0.400974	-1.50709	0.70514	1.54107	-0.729836	0.469218	0.991953	-4.60398	0.604071	0.659925	0.250962	0.214125	0.863938	2.22033	4.55949	1.75702	1.58976	0.333424	0	0	0.250962	1.7866	0.659925	1.67356	0.594549	3.41819	0.594549	1.82375	0.201634	1.28096	0	1.03562	0.333424	0.62293	2.14405	0.321928	1.16993	0.713696	1.41684	2.91073	3.08236	2.88753	2.60881	2.35614	4.57833	3.83794
TCF3	7.4358	8.22012	7.69554	0.524585	-0.924323	1.97349	7.67947	0.728927	0.469769	0.991953	-4.604	6.07361	6.47508	7.57281	7.24783	7.15593	8.18755	11.3753	5.94345	9.22824	7.82566	7.84442	7.32993	8.99932	9.05612	7.68699	6.71864	8.0676	9.59565	8.97209	8.32495	7.24878	5.78842	7.70224	9.22855	6.9357	6.90569	3.93263	7.49554	6.28003	8.0167	5.72574	8.92119	9.69288	7.33038	8.65835	8.75569	11.2141	10.1718
DLG1	9.64507	9.5874	9.7889	-0.201496	-0.759735	0.356744	9.65974	-0.726698	0.47112	0.991953	-4.60406	10.0485	9.89137	9.41667	10.1905	8.68916	9.17615	9.85443	11.5954	9.23795	9.54218	9.2709	9.6675	10.2988	9.41026	9.45086	9.44201	10.4098	8.63419	9.41217	9.92276	9.50714	9.65721	9.4848	9.54129	9.37812	9.28774	10.2559	9.71313	10.1057	9.06765	9.8853	10.0138	8.74641	8.93593	9.77918	9.4607	10.5099	10.3403
HOXB3	6.49156	6.48618	6.0295	0.456672	-0.809513	1.72286	6.39784	0.726133	0.471463	0.991953	-4.60408	5.96394	2.96717	6.54241	7.1334	5.66846	6.69891	9.0809	4.77505	5.4353	7.76035	5.69181	5.55888	7.50993	6.84837	7.79474	4.34554	5.24641	6.84737	6.63662	7.1079	6.7909	7.03045	6.15826	7.32346	6.24203	5.47379	7.33298	3.97545	7.48374	6.93829	8.69275	7.93133	7.58699	5.86121	6.80478	8.03304	4.62234	3.44361
FBN2	5.98813	5.44597	4.77384	0.67213	-1.19442	2.53868	5.61274	0.724973	0.472168	0.991953	-4.60411	4.29866	1.9222	8.15588	5.50303	6.15076	4.40395	5.77926	4.0045	2.74631	6.66206	8.50645	5.02503	6.02104	7.13258	2.66903	4.98823	7.87154	1.79494	4.23343	5.00135	5.88338	9.08892	6.89069	7.01681	7.10402	9.52335	5.99842	9.22523	7.76328	6.09677	9.52076	7.11686	3.08236	3.02857	4.10852	3.91839	7.15178	2.21412
EP300	9.00856	9.13041	8.90794	0.222477	-0.404023	0.848977	9.01822	0.714945	0.478283	0.991953	-4.60438	9.57327	8.19412	9.11129	9.29815	8.94243	8.28174	9.26144	7.92778	9.5812	9.00694	8.2131	9.04808	8.96209	9.44095	9.8125	9.50966	9.30533	8.18478	9.64888	9.30223	8.7447	8.64721	9.2151	9.48063	9.78359	8.83652	7.44708	8.95472	8.7963	8.7365	8.49317	9.37786	8.31895	9.89364	9.51698	9.048	8.50259	10.2678
ZFYVE9	7.6188	8.41614	8.17401	0.242134	-0.442544	0.926813	7.92475	0.711998	0.480089	0.991953	-4.60445	8.54821	7.89736	8.36221	7.92125	7.60563	8.30611	7.23103	8.81785	8.87642	8.06776	8.23055	8.39596	9.01923	7.88996	8.56449	8.75395	9.47253	7.97556	8.87073	7.33682	8.50573	6.94755	8.53271	7.80465	7.48575	8.41638	5.53076	7.64688	7.40931	8.4348	6.73322	7.11686	7.22795	8.29412	8.15451	7.98345	8.10192	7.61464
RHOA	12.1747	12.4865	12.1921	0.294376	-0.540736	1.12949	12.2544	0.709687	0.481507	0.991953	-4.60451	10.9913	11.1279	11.3966	11.3949	12.0506	13.5894	13.1459	13.5403	12.4923	11.8526	11.9357	11.6746	13.3112	13.3474	12.0658	12.2561	11.8987	14.0951	12.1324	12.7817	13.2628	11.8223	11.4921	11.7664	12.1347	11.6037	10.1419	11.3561	11.6447	12.3457	11.6167	13.2963	12.0762	12.0624	12.6512	12.7126	13.6867	13.8068
TSHR	2.15304	1.06105	1.46354	-0.402487	-1.54523	0.740253	1.74821	-0.70911	0.481862	0.991953	-4.60453	0.604071	0.659925	0.250962	0.214125	1.31615	2.22033	4.55949	1.75702	1.58976	0.333424	0	0.536053	0.250962	1.7866	0.659925	1.67356	0.594549	3.41819	0.594549	1.82375	0.201634	1.28096	1.93357	1.03562	0.333424	0.62293	2.14405	0.321928	1.16993	0.713696	3.9542	2.91073	3.08236	2.88753	1.73552	2.35614	4.57833	3.83794
FOXC2	6.08928	4.03516	3.48266	0.552503	-1.02639	2.1314	5.06584	0.704516	0.48469	0.991953	-4.60465	3.904	0.85599	2.97636	7.07264	6.16611	2.22033	4.80168	1.75702	1.58976	4.9514	3.04963	3.3505	4.3147	7.70093	2.30159	1.67356	2.33914	3.41819	4.63981	6.64731	6.71397	5.91025	6.37208	6.76871	8.36422	4.41549	6.09487	4.81813	6.9913	5.21839	7.41397	5.35826	5.31361	6.1235	5.71836	6.59335	4.57833	9.90752
EPHB4	9.11562	9.18934	9.43098	-0.241645	-0.93643	0.453139	9.19671	-0.700225	0.48734	0.991953	-4.60476	8.74631	8.12645	8.86953	9.32968	9.60344	9.95799	11.1505	9.28429	9.81067	9.38303	9.20611	8.9747	8.52027	9.68247	9.3694	8.7011	8.73691	9.98278	9.35436	9.17158	8.61121	9.07596	9.21905	9.61086	8.42907	8.96212	8.26299	9.42177	9.3579	9.08084	8.65499	9.69831	10.7315	9.36962	8.13371	9.02295	9.53107	10.209
CYP1B1	7.29957	5.0311	4.46038	0.570725	-1.07315	2.2146	6.17722	0.698983	0.488108	0.991953	-4.60479	5.69572	4.08321	5.47962	3.23573	5.60822	2.81352	3.48156	2.8953	6.8505	6.76567	1.91073	6.23534	1.72683	4.96301	5.60999	6.15117	3.77294	5.36772	6.41109	6.42761	8.64886	6.4814	7.80038	9.40865	8.98746	7.96145	2.14405	6.65234	7.39008	6.29076	3.68145	9.02898	8.56468	8.78054	7.52623	6.03562	11.2967	10.2368
MAP2K2	10.5493	10.5621	10.231	0.331153	-0.627015	1.28932	10.4888	0.695819	0.490069	0.991953	-4.60487	8.82547	9.61283	10.2999	10.0206	9.75484	10.1366	13.1567	9.24158	11.0302	10.0441	9.8266	10.2852	10.3921	11.2781	10.146	10.1958	10.3873	12.4595	10.7841	10.3848	10.1491	9.77814	10.237	11.2794	10.1342	10.3725	10.012	9.98947	10.1261	10.8096	9.91356	11.5956	13.698	9.80399	10.4989	10.7901	12.4769	12.2657
SLPI	8.47306	9.43748	10.463	-1.02551	-4.00055	1.94953	9.10679	-0.693993	0.491203	0.991953	-4.60492	10.457	13.7547	9.60409	9.91715	0.757023	8.80051	12.9609	14.8406	13.0749	4.9514	12.9832	12.723	3.20633	8.05615	10.1097	8.74244	11.5757	14.8756	11.1415	5.44725	9.27001	5.34589	5.33878	5.69432	5.97865	8.19165	2.68482	9.60631	6.54628	8.98587	6.45401	13.5544	14.7447	8.66892	6.93852	8.49149	12.8074	8.26917
AP1M2	7.04086	7.27818	7.65904	-0.380852	-1.48791	0.726203	7.22251	-0.692622	0.492055	0.991953	-4.60495	8.36724	8.05001	7.75007	7.51798	7.73708	6.18249	8.30172	7.20819	7.81654	7.70065	7.86697	7.11405	7.14954	8.22641	7.60244	8.12153	8.52133	3.45022	7.21994	7.08693	5.88338	7.54473	7.97865	7.54504	7.20623	7.75067	8.64411	9.0255	8.24217	7.73464	6.36335	9.39408	4.96809	4.58676	7.30551	6.1469	4.83441	7.66945
ITGA5	10.2619	9.21334	8.97679	0.236552	-0.451747	0.924851	9.74856	0.691924	0.492489	0.991953	-4.60497	9.79839	9.34833	9.23563	8.41333	9.09579	8.44518	9.2292	8.49317	8.73207	8.89342	9.53282	8.60492	9.47586	9.78632	9.42162	9.23482	8.86071	7.99073	9.62234	9.92318	9.40327	10.1834	11.2106	10.6027	11.2718	10.0656	9.89626	10.2015	11.2874	9.74849	10.2508	8.89863	9.46972	10.4287	10.2343	11.1352	8.83118	11.1539
ITGB3	7.43249	6.18777	5.75522	0.432547	-0.828126	1.69322	6.79277	0.69078	0.493201	0.991953	-4.605	5.74739	2.81967	5.87873	6.44427	5.74604	6.10161	7.19338	6.6761	5.18982	6.10056	6.90099	6.59574	7.08799	7.36798	5.24489	4.5404	6.01257	6.71795	5.9905	5.50589	8.21912	7.95169	5.08576	7.84367	8.95847	7.27901	10.1754	7.19731	7.99729	6.22901	10.2381	9.27652	7.38241	5.45779	5.74362	8.03463	5.61058	8.58845
EMILIN3	3.97104	3.78952	3.15664	0.632889	-1.21641	2.48219	3.76379	0.689016	0.4943	0.991953	-4.60505	3.15056	0.659925	5.08534	5.21878	0.863938	2.22033	4.55949	1.75702	4.89433	2.82375	0	7.4945	2.77821	1.7866	3.56071	8.21213	5.22033	3.41819	1.91073	4.47962	0.201634	4.95093	0.464668	4.25248	5.54381	0.62293	5.99842	4.37295	5.21684	0.713696	5.65105	2.91073	3.08236	2.88753	1.73552	6.34323	4.57833	3.83794
GALNT7	7.41364	6.65132	6.92747	-0.276152	-1.08637	0.534069	7.13006	-0.686206	0.496054	0.991953	-4.60512	7.39909	7.70044	6.54241	4.54411	8.94269	7.03639	7.56094	6.52482	6.09635	7.45426	7.29912	5.06738	6.3067	7.25644	6.44112	6.98732	7.06577	5.69404	5.75328	7.83908	6.09212	7.00338	8.14563	7.66619	7.36938	8.14532	7.61927	8.6885	6.54628	5.83137	6.80387	7.9751	7.30725	7.31578	7.13319	7.5051	8.77752	8.08555
THY1	9.18608	8.26933	7.81175	0.457583	-0.891259	1.80642	8.68712	0.682996	0.498061	0.991953	-4.6052	9.00099	6.30342	9.59085	7.57168	8.69272	5.94087	8.47037	5.95093	8.78391	10.0233	7.49985	6.65263	5.52262	9.09286	8.9822	9.33508	7.27882	6.49809	8.72605	11.3511	8.23573	9.23594	7.90701	10.7607	7.41278	10.4445	9.18344	8.69282	9.59889	8.55938	7.32057	9.44166	9.79271	9.97019	10.8353	11.4633	12.5878	11.4175
THBS2	12.4596	11.7443	11.3698	0.374523	-0.731548	1.48059	12.0668	0.681717	0.498861	0.991953	-4.60523	11.7265	8.98419	12.4578	12.1709	9.68806	12.1274	11.6268	11.8886	11.6579	12.1815	10.4605	12.0752	10.81	12.4604	12.0013	11.2782	12.3991	11.3276	10.3891	13.8044	12.3344	12.8015	11.1201	12.9701	11.7899	11.6235	12.3635	10.7898	13.921	11.8476	13.9334	12.234	11.3052	11.1139	13.5688	14.1661	13.057	13.416
AQP1	7.92825	7.75447	7.26678	0.487694	-0.953644	1.92903	7.75348	0.681225	0.49917	0.991953	-4.60524	7.34687	3.99095	7.31814	8.39853	3.87184	6.94556	9.65455	9.22935	8.64523	7.70929	6.84536	9.01592	5.9397	8.12283	7.17303	8.35698	6.87172	11.1192	8.0821	6.06307	10.2533	7.65335	6.20692	6.89809	8.03667	8.26571	5.78346	7.56369	8.1875	7.94158	8.32296	8.17607	9.86002	9.644	6.2151	5.79286	11.7618	8.17073
ITGA9	4.81671	4.53618	4.08236	0.453813	-0.891163	1.79879	4.60127	0.679315	0.500368	0.991953	-4.60529	3.50843	1.26903	6.0433	4.68089	4.12102	3.19219	5.90929	3.30012	4.71699	5.74281	5.5598	5.29866	3.80426	4.46858	3.55213	3.91648	3.10936	6.07275	5.03254	3.34056	6.71397	4.56255	6.7987	4.87184	6.74497	5.78712	2.14405	5.66306	1.16993	3.83086	4.71094	6.42878	7.05485	6.5656	2.5435	2.37851	6.42375	5.66249
NRCAM	4.60765	2.90053	3.55762	-0.657098	-2.6073	1.2931	3.98035	-0.67836	0.500967	0.991953	-4.60532	4.47832	0	5.03386	4.54411	3.77189	2.27798	5.13299	2.33056	4.4489	0.333424	0	5.29866	0.250962	3.13422	0.275007	4.04177	7.90044	3.99186	4.76871	1.91073	5.38509	9.63089	4.27053	2.76341	8.00865	7.47905	6.18527	4.45746	6.23764	0.713696	7.36798	2.91073	3.08236	0.863938	2.25701	2.28096	5.15218	4.4121
SH3YL1	6.14706	6.89202	6.36286	0.529162	-1.04975	2.10808	6.37232	0.674744	0.503241	0.991953	-4.60541	6.37764	8.19298	6.56056	6.5008	5.30378	6.79168	8.86861	1.10434	7.56537	7.21917	7.41827	5.67327	7.20848	6.08979	6.13463	6.82515	7.42215	8.62618	7.46344	5.73173	6.23093	3.17313	4.54659	7.79136	4.41886	5.70432	5.66278	7.02835	5.95303	9.0588	5.09635	8.96529	8.88212	5.87258	5.20594	5.79883	9.63517	8.09877
MET	8.4706	8.71049	8.41805	0.292434	-0.581565	1.16643	8.51873	0.673637	0.503938	0.991953	-4.60543	9.47596	6.83479	9.1236	9.24403	9.25498	9.03573	8.08942	7.19229	7.51167	7.34705	9.53107	7.83883	10.1121	8.97917	7.69349	8.25049	9.75272	7.74416	8.55021	10.0161	8.81631	7.50661	8.70591	8.4187	9.70063	9.91028	7.77301	8.66651	9.4161	10.0304	7.58436	8.65123	9.53708	8.00966	7.75268	7.79051	8.24089	9.64775
CAMK2A	4.15368	1.71477	2.24311	-0.528338	-2.1097	1.05302	3.17539	-0.672652	0.504559	0.991953	-4.60546	3.904	0	4.74631	0.389567	0	3.24184	4.55949	1.75702	1.58976	0.333424	0	3.6017	0.250962	0	0.847997	0	3.89433	3.41819	3.96993	2.54597	3.08406	5.34589	1.93357	5.30415	4.79181	2.1375	6.35085	4.75275	3.63691	3.45154	5.20477	2.91073	7.14394	0.555816	3.97636	4.82426	6.99921	5.8902
NRP1	11.0054	10.3806	10.0879	0.292707	-0.590479	1.17589	10.6692	0.667252	0.507969	0.991953	-4.60559	10.5309	8.32504	10.7781	9.25503	9.2617	9.41428	13.0625	9.74207	10.4218	10.8112	9.60665	9.58956	8.61927	11.4214	10.0264	10.8022	9.57376	11.684	11.2508	10.8018	10.8208	10.1529	9.82509	11.1055	10.1277	10.939	11.0503	10.6766	10.5745	10.4193	10.9019	11.2214	12.3812	11.7564	10.8068	11.3218	12.2229	12.3801
APOE	10.3838	9.62028	10.1093	-0.48899	-1.96518	0.987199	10.1423	-0.66691	0.508186	0.991953	-4.6056	10.5891	10.5734	9.33693	9.1705	9.98145	9.04021	11.9179	8.8591	11.5148	11.6442	7.68243	7.58496	7.93015	11.1953	9.84815	13.2006	6.55704	9.65976	11.2016	9.31886	6.23093	9.89339	9.90692	11.2323	12.8724	11.0438	8.8097	10.2717	9.21223	10.4019	8.56621	12.0517	10.6803	11.7207	10.2436	10.4309	11.4569	12.1992
TGFB1	11.5499	11.4169	11.0188	0.398105	-0.803733	1.59994	11.4112	0.666901	0.508192	0.991953	-4.6056	11.4517	9.25122	10.4926	11.4467	10.7016	11.3262	13.8872	9.63203	10.98	10.3644	10.6322	10.7378	11.2379	11.8117	10.395	10.7959	12.0022	13.8199	12.1867	11.6024	11.0538	11.021	10.2592	11.8858	10.9668	10.8236	11.0652	11.5306	10.6165	12.2345	11.5437	12.7013	13.9489	9.84023	10.6998	12.156	14.3706	13.9634
MMRN2	7.93627	7.99459	7.59568	0.398916	-0.806653	1.60449	7.88241	0.666191	0.508642	0.991953	-4.60562	7.64082	5.71315	7.1234	6.84423	5.85649	6.83542	10.8871	7.91564	9.54489	7.88056	7.16007	7.91636	7.72724	7.84417	7.75942	7.95994	7.75876	9.85541	9.24141	6.83719	8.67747	5.85075	6.95838	7.72315	7.89075	8.65553	5.66278	8.05154	7.80742	7.97022	6.90388	8.09898	10.0449	9.80474	7.30387	6.25096	10.8526	10.0134
GDF15	4.77542	3.29003	3.84412	-0.554098	-2.22933	1.12113	4.22607	-0.665919	0.508813	0.991953	-4.60562	4.98823	3.17632	5.03386	3.9279	3.93168	2.22033	4.55949	5.16952	1.58976	7.11842	1.91073	2.86394	0.250962	5.28688	3.38267	3.64962	0.594549	3.41819	1.28688	6.42744	0.201634	5.06005	3.37016	3.69153	5.54381	7.4412	6.87036	3.24641	4.08236	4.13093	4.55582	2.91073	3.08236	4.66391	5.96855	2.35614	4.57833	9.26945
PTK6	6.39755	7.94613	7.56023	0.385905	-0.784407	1.55622	7.00863	0.663877	0.510107	0.991953	-4.60567	6.90002	7.59969	7.15977	7.72185	5.47573	8.67363	9.00017	7.283	8.22819	6.47102	9.19727	7.98442	9.3187	7.18468	8.37352	9.31488	6.43246	9.43912	7.11155	6.57984	6.33735	4.22959	6.31415	7.41278	6.08979	7.20565	5.38578	7.54458	6.67906	7.355	6.96694	6.54952	8.31895	2.72028	7.17712	7.31415	3.58736	7.02835
SERPING1	11.6171	10.2452	9.9458	0.299363	-0.612012	1.21074	10.9475	0.661317	0.511733	0.991953	-4.60574	10.3437	9.18587	11.2264	9.29285	9.73823	9.97028	10.6146	9.82138	9.31886	10.0696	9.40589	8.90325	8.6663	11.0697	10.0201	11.8361	8.82082	10.9427	11.4411	11.5214	11.389	11.0194	11.2091	10.8158	11.5521	11.2899	10.3567	10.8219	10.5047	11.6494	10.7104	12.8365	12.2493	12.6923	10.5382	11.9085	14.3278	13.6168
GIMAP6	7.22597	6.68546	6.35352	0.331943	-0.682034	1.34592	6.91936	0.65909	0.513149	0.991953	-4.60579	5.36702	6.4065	7.02181	5.30597	6.24527	7.97103	6.54859	6.12743	6.18804	5.84097	5.78947	6.66647	5.23573	8.10192	7.08108	7.64595	4.17632	8.68089	7.35376	6.96751	8.32629	7.46744	7.19328	6.09043	6.74497	7.33512	5.38578	6.24089	6.0542	6.1643	7.14098	7.46271	9.16362	8.72195	7.62994	7.82114	4.7703	6.808
JAG1	10.8696	10.1553	10.3934	-0.238077	-0.965951	0.489797	10.5998	-0.658523	0.513509	0.991953	-4.60581	10.648	10.7279	11.0204	11.1622	9.54564	9.52456	10.702	10.2979	9.91207	9.69207	10.4446	10.5855	10.1681	10.2664	10.6771	10.445	9.85005	8.76115	10.2276	10.5911	10.0727	12.1169	11.1041	11.3624	9.85222	9.87995	12.6343	11.6981	11.8644	9.73464	11.7175	10.3327	10.188	10.3615	10.4312	10.4549	8.90325	11.768
SOX9	9.46869	9.45497	9.09282	0.362152	-0.74772	1.47202	9.39016	0.656942	0.514516	0.991953	-4.60584	7.296	10.089	8.13776	8.95829	8.24332	6.73322	10.3537	12.5447	9.47936	9.76261	7.82152	10.5447	10.4123	9.71858	10.1042	10.1278	7.05018	9.30435	9.2976	9.86082	9.19281	10.1312	9.23472	9.36457	10.5424	7.94351	10.1306	9.48091	10.5531	7.63081	9.42861	9.27652	9.09824	7.49673	10.5678	8.7226	8.73606	11.8769
EVI2A	6.89486	5.66285	5.93466	-0.271806	-1.10925	0.56564	6.40166	-0.653449	0.516745	0.991953	-4.60593	6.26097	5.49057	5.90737	5.26303	4.60229	6.91779	7.90803	5.1416	5.92029	5.8089	4.44956	5.854	6.12267	6.53621	4.60051	7.02481	3.18745	6.40565	6.38612	5.91552	7.35376	6.35843	6.78816	6.04658	8.08444	8.11359	4.83491	6.33307	5.89966	6.93829	5.92932	7.11686	7.22795	6.98265	6.68313	7.51128	8.01714	7.01558
PTX3	5.65579	3.17417	2.55843	0.615738	-1.28229	2.51376	4.4297	0.653135	0.516945	0.991953	-4.60594	0.263034	0	5.62527	4.393	2.12433	0	5.07425	0	5.54597	5.8089	5.21801	5.33414	3.38128	4.5292	1.34483	2.75489	1.04264	0.321928	3.08916	2.09085	6.13996	7.61809	6.84034	6.17453	8.15	10.2737	6.69669	6.3107	7.6865	5.78921	6.69641	8.85244	5.82579	4.32409	3.53356	5.06609	5.00675	5.85449
VPS13A	8.48921	8.20633	8.49647	-0.290137	-1.18838	0.608104	8.42151	-0.650308	0.518752	0.991953	-4.606	8.53687	7.8485	8.94778	8.60159	7.85506	8.96913	7.84931	8.86592	8.99404	7.80155	6.95455	9.36549	8.53877	7.98897	8.58222	8.71187	8.4573	6.70404	8.59193	8.57293	8.36199	9.70008	8.30273	7.84367	8.60314	9.19222	10.8261	7.57319	9.61967	6.22901	8.92472	7.58082	6.63052	8.71445	8.43246	6.62264	6.79194	8.89026
SETD2	9.73656	9.36348	9.19328	0.170206	-0.357484	0.697895	9.53671	0.649388	0.519341	0.991953	-4.60603	9.14952	9.00175	9.77776	9.6768	9.33278	9.33038	9.18992	8.32481	8.95577	9.58054	9.0401	9.52248	9.59339	9.44619	9.71711	9.6325	8.79967	8.62863	9.32055	9.71713	9.45851	10.2656	9.3291	9.28168	9.65164	9.33666	10.8048	8.97631	9.61967	9.00907	10.2665	8.56788	8.90782	9.7707	9.77753	9.6323	10.4798	9.75916
TMC6	8.63263	8.79393	8.5667	0.227238	-0.491005	0.945481	8.65887	0.636971	0.527325	0.991953	-4.60632	8.68296	7.67391	8.40824	8.7213	6.54797	9.08603	10.1414	9.2934	8.54508	8.22742	8.59006	7.75041	8.6663	9.33889	8.35421	8.5229	8.95003	10.0168	9.62631	8.68993	8.40663	8.9467	8.35746	8.8352	8.51625	9.02317	8.62808	8.66206	8.56723	8.55938	8.18403	9.44166	9.41707	8.33499	8.56898	8.17896	8.48022	9.07647
PRKCG	2.40884	1.20369	1.62771	-0.424018	-1.76444	0.916407	1.95802	-0.63687	0.52739	0.991953	-4.60632	0.604071	0.659925	0.250962	0.389567	2.61824	2.22033	4.55949	1.75702	1.58976	0.333424	0	0	0.250962	1.7866	0.659925	1.67356	0.594549	3.41819	0.594549	3.92884	0.201634	1.28096	0	1.03562	2.31325	1.51602	3.43962	0.321928	1.16993	0.713696	2.26604	2.91073	3.08236	2.88753	1.73552	5.13217	4.57833	3.83794
ILK	8.57961	8.18836	7.93485	0.253512	-0.548217	1.05524	8.35502	0.63662	0.527552	0.991953	-4.60633	8.59638	7.67659	8.23745	6.98288	7.90466	7.28346	8.85028	7.37434	8.5076	8.50684	8.58331	7.35579	7.28725	8.72151	8.65277	8.0172	7.96104	6.95536	8.73047	9.30042	7.95762	8.54747	8.7199	9.28168	9.70719	9.15373	6.18527	8.32854	8.17632	8.85894	7.56415	8.3524	9.05295	9.63791	8.82899	8.7443	8.81442	10.6818
FN1	13.0414	11.2059	10.7802	0.425774	-0.927483	1.77903	12.1405	0.633444	0.529604	0.991953	-4.6064	11.0842	11.0253	12.8044	8.61872	13.3421	10.1827	10.8092	9.03521	10.1197	11.6209	10.638	10.0763	10.315	13.5174	13.2432	11.6901	10.1012	6.80465	10.6423	14.6164	11.9536	13.0235	13.2434	14.7031	13.7576	12.3512	12.7711	12.2736	13.4152	11.996	12.4049	12.9791	12.4129	11.9761	14.4891	15.9578	13.9267	15.0455
TJP2	6.59552	7.31863	7.62786	-0.309229	-1.29343	0.674974	6.97875	-0.632564	0.530174	0.991953	-4.60643	7.30788	8.1574	8.1317	6.76964	7.10203	6.92659	8.76225	7.24089	8.25233	6.22689	7.56331	6.5812	6.7654	7.15603	7.5205	7.71829	6.46401	7.7256	8.44621	8.33744	6.54674	4.95093	5.33878	6.50208	7.0082	7.19052	8.42026	5.66306	6.82934	6.1643	6.87135	5.6011	3.08236	7.14415	6.51586	6.82833	4.07039	8.54578
VCAN	10.04	8.33425	8.01595	0.3183	-0.7033	1.3399	9.21824	0.627285	0.533597	0.991953	-4.60655	9.78869	7.51861	9.48029	7.21442	8.5504	7.3302	7.64731	6.43463	8.17901	9.67888	7.68243	7.53286	6.45055	9.21184	8.40276	9.26622	7.43696	6.78699	8.07307	11.1542	9.28603	9.80587	9.56765	10.7105	9.18507	9.72845	9.80647	9.24612	10.0819	9.26158	9.47812	9.63147	10.1455	9.40831	10.4589	11.596	13.1446	12.1202
TBXA2R	4.73654	2.54287	2.0632	0.479674	-1.06275	2.02209	3.66564	0.626113	0.534359	0.991953	-4.60658	1.87184	0	5.13463	4.31107	2.14731	0	5.10392	0	0	1.72683	2.88362	3.6017	4.03034	3.82782	0.536053	0.650765	0.678072	3.74093	3.45549	2.83996	4.04614	6.12681	5.60348	5.804	5.42156	4.78136	6.81481	4.28392	5.30195	5.08491	5.30597	5.8089	9.69288	4.43896	2.56316	4.02326	6.21897	5.63807
POSTN	11.8572	10.4156	9.95542	0.460212	-1.02253	1.94295	11.1245	0.624887	0.535156	0.991953	-4.6066	11.4138	9.71757	12.6163	7.82133	11.332	9.61747	9.77883	8.15406	9.14751	12.3689	9.15896	8.68208	9.98624	11.3973	10.8669	11.2869	8.77653	7.28151	11.0547	13.712	9.90995	11.4404	10.944	13.423	10.1228	11.6186	11.5383	11.5238	12.2615	12.7138	12.0837	12.5099	13.1577	10.7987	13.3919	14.9994	13.9987	14.5591
KRT14	13.1414	14.1409	13.6297	0.511144	-1.13697	2.15926	13.4834	0.624404	0.53547	0.991953	-4.60662	14.9704	5.62088	15.084	15.3877	12.3963	14.148	15.3698	13.8697	15.8209	13.7769	14.9324	13.5693	14.3816	13.6736	14.0091	13.7812	16.264	13.9201	15.0077	12.2336	13.1626	12.0605	10.4342	13.475	13.3797	16.6291	11.8549	14.4459	14.8744	15.9316	12.0024	14.9398	14.1949	11.0146	13.7498	13.5242	12.3207	13.6454
ANG	4.19951	2.78589	2.2375	0.548392	-1.22853	2.32531	3.46156	0.621344	0.537463	0.991953	-4.60669	2.63227	2.40599	5.03386	5.21878	1.73118	0	2.23573	0.879706	0	4.46923	4.76924	5.33414	5.82375	1.74416	1.67807	0.669027	0	2.04614	1.69153	2.41954	5.26115	7.20721	5.39575	4.87184	6.0354	5.47379	7.68271	4.9982	6.0045	5.87234	6.73322	2.91073	7.22795	3.15866	1.9782	3.37851	3.95699	0.948601
ID1	10.8259	10.6282	10.9516	-0.323448	-1.37347	0.726572	10.8027	-0.620177	0.538225	0.991953	-4.60671	12.8738	10.2983	12.0584	11.5384	8.91722	8.83548	12.5929	10.5686	10.8815	10.8578	9.92113	10.6567	8.75208	10.2613	10.9348	11.7373	10.5807	10.6271	12.0339	10.5471	10.2655	12.1256	8.75295	12.4031	9.98937	11.9249	10.6022	10.381	9.85526	9.35502	11.2256	10.7213	10.5801	10.7724	9.10032	10.2817	10.4416	11.934
SMURF1	8.71817	9.07528	8.82752	0.247761	-0.557375	1.0529	8.82734	0.619545	0.538637	0.991953	-4.60673	8.46438	8.17672	8.94433	9.25229	8.23477	9.1681	9.09979	9.16335	8.94398	8.87036	9.17485	8.9265	8.97573	8.98735	8.9424	8.46781	8.99274	10.2005	9.34194	8.94796	8.25215	8.99568	8.53904	9.39994	9.44238	7.97034	8.72175	8.86102	9.4161	9.40482	8.97157	8.13802	9.12037	8.67983	8.69919	8.63405	4.46467	9.91706
VAV2	7.8991	7.92145	7.56317	0.358274	-0.807868	1.52442	7.83738	0.618547	0.539289	0.991953	-4.60675	7.84912	2.73335	8.806	8.37855	7.69933	9.18306	8.78463	6.11478	8.51971	7.82566	8.08921	7.42274	8.34731	8.67744	7.35984	6.73904	8.73887	6.08598	9.07026	8.77959	7.35376	7.72151	8.49085	8.86712	8.42379	8.49853	7.85798	8.50243	7.93233	9.23824	7.36798	7.46271	8.11364	7.88551	9.0362	8.67027	7.0018	9.23283
MTDH	9.63486	9.84192	9.62909	0.212825	-0.482154	0.907803	9.68432	0.616538	0.540601	0.991953	-4.6068	9.09648	8.17073	9.50873	10.1688	10.6575	10.0096	10.573	8.65087	9.82615	9.35288	9.53809	8.98302	11.0402	10.7947	9.9323	9.78717	9.6269	9.56811	9.26416	10.3735	9.07176	8.9749	9.20916	10.4738	9.77322	9.87286	8.78097	9.20095	9.84117	10.0903	8.75656	10.6077	10.0098	9.45374	9.66406	10.0081	10.8268	10.9116
RBM47	6.83229	6.3969	6.07389	0.323016	-0.732336	1.37837	6.57418	0.61622	0.54081	0.991953	-4.6068	7.5562	7.75375	7.03485	6.51916	4.42895	4.38681	4.6153	5.08279	7.28716	6.84662	6.4271	6.90761	3.67694	6.13873	7.2791	9.21357	6.53294	3.47379	6.62615	7.24336	6.56438	6.31488	7.54117	5.85574	8.36422	7.78129	5.04264	6.75596	6.0045	6.4348	6.26641	6.95128	7.45385	6.61912	6.11166	6.19673	6.75662	8.48772
VWA2	3.96818	4.40998	3.72605	0.683928	-1.56063	2.92848	4.02775	0.613464	0.542614	0.991953	-4.60687	0	7.59208	4.98094	6.46336	2.0072	3.36177	3.73877	0.933573	4.45681	3.73985	0	6.77294	0.250962	2.9279	5.73633	8.27184	2.93168	2.59694	6.12039	9.16098	0.201634	1.28096	0	5.30415	5.03386	0.62293	2.14405	0.321928	6.61427	5.21839	4.55582	2.91073	3.08236	4.0268	2.87381	3.49825	3.75809	5.06996
NCL	9.8956	9.56238	9.72772	-0.165337	-0.708216	0.377543	9.78057	-0.613161	0.542812	0.991953	-4.60687	9.73218	9.8241	10.0583	9.99458	10.5138	8.68801	9.81043	9.11956	9.8085	9.46736	10.0498	9.34623	9.30526	9.95262	9.55286	10.392	9.69085	8.00534	9.32236	10.1015	9.42754	9.86731	9.92395	9.97861	10.3323	10.6283	9.55825	10.3661	10.4029	9.62788	9.4453	10.8206	8.90782	9.92759	9.35279	9.64476	9.70461	10.8743
S1PR1	8.15499	7.79084	8.24389	-0.453046	-1.94333	1.03724	8.08376	-0.612042	0.543546	0.991953	-4.6069	8.93239	7.00169	6.50526	5.97131	8.57372	8.25597	11.1901	8.82629	8.93823	6.40854	5.28651	5.94767	5.23573	9.61244	7.46923	9.1165	8.72965	9.9649	9.66816	8.25993	7.95093	6.02259	5.60348	6.43546	7.46532	7.75067	7.37199	6.5016	6.54628	6.46189	6.40939	7.39985	7.87418	11.1524	8.31415	9.25385	12.286	9.12179
TACSTD2	12.3088	12.8496	12.4258	0.423783	-0.972029	1.8196	12.4644	0.61126	0.544059	0.991953	-4.60692	13.2904	14.3868	12.2383	10.9101	8.3166	10.1679	14.1657	15.7008	12.6561	11.3495	11.1576	13.7481	12.3182	12.1975	13.1425	13.3312	13.7874	14.5878	12.6053	13.1209	12.3131	10.8847	12.7874	11.8139	13.0867	11.7592	11.5254	13.0531	11.6517	14.199	11.7857	13.5767	15.2073	8.82591	11.8117	11.4767	12.9171	14.3693
PIK3R1	8.91125	8.35989	8.04938	0.310509	-0.72052	1.34154	8.6041	0.606336	0.547295	0.991953	-4.60703	7.46663	7.74153	7.19515	7.32292	8.78139	8.32814	10.1083	6.65306	8.84731	8.82314	6.50096	7.7241	6.24031	9.29356	8.05279	10.2592	7.37721	9.92975	8.98274	8.77498	7.75	8.35711	7.41608	8.84163	9.2731	9.30188	6.35085	7.77571	8.1191	8.91892	7.89099	8.75532	10.6349	10.3333	8.7829	9.09022	11.6543	9.67712
MGP	10.9377	8.46496	7.93862	0.526333	-1.22251	2.27517	9.73345	0.605925	0.547565	0.991953	-4.60704	11.1065	8.12407	8.77903	7.88637	9.19017	4.74308	4.44559	7.92142	9.25134	10.2969	6.1058	9.02672	5.9674	8.20335	10.0197	11.0959	4.337	8.01302	10.1707	9.87811	9.85912	10.7402	10.4119	10.8529	12.1868	9.71	8.42026	9.51822	10.695	8.90415	9.47812	9.39408	11.1685	14.4587	9.87701	7.98635	14.5296	12.473
COL4A2	11.272	10.8204	10.4354	0.384996	-0.895672	1.66566	10.9943	0.605242	0.548015	0.991953	-4.60705	10.6782	8.62739	10.7868	9.20207	9.4574	10.2875	14.4831	9.31508	11.0813	9.62711	10.923	8.79373	9.58451	12.5894	9.89921	10.5235	11.2304	12.4303	11.71	11.7135	10.3756	9.46687	10.0074	12.257	11.2555	11.1036	10.9311	11.0898	9.98268	11.8026	10.3248	11.6405	14.5218	10.8573	10.4274	12.2141	13.566	14.3069
SNAI3	3.83699	3.61395	3.10094	0.513013	-1.19572	2.22175	3.63526	0.604455	0.548533	0.991953	-4.60707	0.799087	2.774	4.74631	2.82782	0	4.28614	4.75328	1.9486	5.77321	0.333424	3.04963	4.45088	0.250962	4.77716	3.53356	4.15137	2.88557	7.09159	6.72342	2.50589	4.31904	2.05311	3.67582	4.39917	5.61971	4.41549	2.14405	4.18824	1.16993	3.45154	1.41684	2.91073	7.76607	5.31433	3.45286	3.48156	6.51822	4.0321
BMP5	4.33851	2.03432	2.56407	-0.529756	-2.29736	1.23785	3.42038	-0.603393	0.549233	0.991953	-4.60709	4.28836	0.659925	2.11103	5.0268	0.863938	2.22033	4.55949	1.75702	1.58976	0.333424	0	4.6311	0.250962	1.7866	0.659925	1.67356	1.87184	3.41819	0.594549	7.15735	2.33056	6.40054	1.93357	3.44361	5.50398	2.57046	7.16531	3.85599	5.45779	0.713696	6.3156	2.91073	3.08236	2.88753	1.73552	2.35614	4.57833	3.83794
SET	10.9787	10.965	11.1938	-0.228858	-0.999552	0.541837	11.0184	-0.59785	0.552894	0.991953	-4.60722	10.2538	10.8759	10.3414	10.563	11.2548	12.8217	11.6363	11.3189	11.6787	10.2291	10.2834	10.8484	12.7354	11.3976	10.1077	10.5193	10.5171	12.6022	10.6949	10.6795	11.4371	10.636	10.4477	10.375	10.5387	10.9637	9.83469	10.5646	10.635	11.6866	10.375	12.2474	11.31	10.5398	11.0218	10.5942	13.3558	11.8337
NAP1L3	3.65751	2.33848	1.91636	0.422113	-0.999819	1.84405	2.98685	0.597667	0.553015	0.991953	-4.60722	4.68032	0	3.35614	1.30451	0	0	4.55949	1.75702	1.58976	4.54905	0.0703893	2.86394	0.250962	0	1.90304	2.81558	2.69153	3.41819	3.96993	3.19061	3.57531	5.91025	1.13093	4.65478	5.28799	2.57046	4.83491	2.52356	5.03078	0.713696	5.4002	2.91073	3.08236	2.15056	4.01167	3.49185	7.24622	3.83794
PKN1	9.4174	8.57799	8.3326	0.24539	-0.58757	1.07835	8.99525	0.59312	0.556028	0.991953	-4.60732	9.78231	7.27053	8.55182	8.00826	6.99118	7.62819	9.89371	8.79993	8.06749	8.60318	7.11374	8.44911	7.18517	9.49629	7.9926	8.65137	7.73823	9.60064	9.37931	10.1483	8.77531	8.96087	8.23802	9.26259	9.35606	8.5409	8.89257	8.75251	9.03785	8.40011	9.42861	8.80471	11.3244	9.52853	9.5549	10.6066	10.6437	11.1409
SNAI2	11.2174	11.0566	10.8283	0.228257	-0.547117	1.00363	11.1003	0.592682	0.556318	0.991953	-4.60733	11.2178	8.62651	10.9668	11.1512	12.7308	10.7675	10.7982	10.4129	10.783	9.61099	11.633	10.3174	12.3868	12.2148	11.9665	10.3513	11.6285	9.91189	10.5389	11.062	10.4964	12.0629	11.1632	12.0992	11.1718	11.8311	11.9818	11.1873	11.5175	11.1802	11.7175	11.0323	11.465	10.3866	11.1621	11.891	10.7596	12.0792
PKNOX1	4.99096	5.72575	5.37546	0.350297	-0.839979	1.54057	5.24747	0.592512	0.556431	0.991953	-4.60733	4.99277	3.1127	6.36702	5.86047	4.36597	5.10894	5.15543	6.91612	6.49969	5.26604	4.38819	7.06253	7.38258	6.17253	5.56773	2.59932	6.82642	7.49386	6.72329	3.5008	5.21723	2.72028	4.97774	5.44626	5.08831	4.78136	2.14405	4.68482	5.45779	5.15299	5.57228	6.29701	6.50144	5.36036	6.283	4.27947	7.29682	6.79779
PPP2CB	10.848	10.6834	10.8388	-0.155488	-0.685498	0.374522	10.8059	-0.590639	0.557675	0.991953	-4.60738	11.4799	10.1691	10.8279	11.2506	9.90775	10.4995	11.33	11.6539	10.4309	10.0797	10.3144	10.6757	10.9532	10.3501	11.3512	11.0562	11.569	10.6892	10.1509	10.3273	10.5135	11.495	10.8893	10.0582	11.2039	11.6713	10.5521	10.1246	11.4963	9.93918	10.967	10.9579	10.6349	10.5669	10.6055	10.5241	10.8903	11.5289
MTA1	9.55499	9.69355	9.54235	0.1512	-0.364659	0.667058	9.58634	0.590105	0.558029	0.991953	-4.60739	9.47604	9.99271	9.62156	9.83164	9.20176	9.63414	10.2264	8.81702	9.07991	9.56628	10.1159	9.47794	9.63699	10.1701	9.70527	9.1772	9.07572	9.9712	9.97358	9.75886	8.55505	10.034	9.48645	9.99894	9.31089	9.36726	9.62443	9.45292	9.65233	9.97495	9.11757	10.529	10.5478	8.92778	9.34265	9.61985	9.46759	10.7486
PRSS22	7.43103	7.84745	7.35637	0.491079	-1.18759	2.16975	7.51789	0.588973	0.558782	0.991953	-4.60741	8.47362	8.23817	7.85723	6.32427	4.05918	4.82477	9.19173	8.35116	8.88722	8.70221	6.47184	8.5758	6.34926	6.17871	8.76921	7.7305	5.46205	10.332	9.69495	8.05539	5.49953	6.69988	5.65105	7.03936	6.7786	4.93452	9.66429	6.97212	7.79286	7.83143	8.77429	8.05886	10.7243	5.88387	6.6792	8.6825	8.71915	11.2766
NDRG1	11.9811	12.4834	12.1544	0.329064	-0.802335	1.46046	12.1385	0.585562	0.561053	0.991953	-4.60749	12.9174	10.4552	12.5217	13.1625	12.0928	11.4466	12.4473	12.2431	12.1026	10.2766	11.8647	12.6091	14.4654	12.557	11.7092	11.4126	13.982	13.1008	12.8361	12.5041	10.7329	10.934	10.3376	13.3114	10.929	12.7726	11.1907	13.2112	13.1961	14.1802	10.6564	13.323	13.5128	11.2607	9.44973	13.0334	12.2184	12.2875
MYO5C	5.94707	4.9714	5.39641	-0.42501	-1.88984	1.03983	5.59844	-0.584143	0.561999	0.991953	-4.60752	6.0847	9.10795	5.27389	5.12598	3.08916	4.19928	6.32787	6.34447	3.01436	6.74886	2.22342	5.82934	5.18943	4.62761	5.67299	7.35359	4.18745	3.66903	4.96486	4.21878	6.0676	4.83289	3.76447	2.76341	5.58225	6.01033	7.12019	6.35526	5.7866	5.98891	7.24631	4.20555	6.63052	8.74217	5.58736	1.70044	8.26416	5.34199
RTN4	11.5944	11.3729	11.5566	-0.183764	-0.817344	0.449816	11.5327	-0.58394	0.562134	0.991953	-4.60752	12.4766	10.7832	11.4629	11.8637	11.6843	10.4872	11.54	12.0332	11.6787	10.8568	11.0503	10.8889	10.4098	11.1997	11.7089	13.4691	12.1732	10.258	11.2221	11.8648	10.8686	11.6241	11.4524	11.2101	12.4415	11.9743	11.8532	11.4601	12.3382	11.0555	11.3206	11.4087	10.1562	11.4	10.9974	11.6119	11.3151	12.3337
WNT5B	6.61662	6.28442	5.91467	0.36975	-0.905257	1.64476	6.39503	0.583855	0.562192	0.991953	-4.60752	5.89893	6.60822	7.9431	5.46597	8.90469	3.96532	7.39883	2.69153	4.35544	6.27445	4.50779	6.21645	6.66789	8.37291	6.67906	5.30889	6.97545	3.62877	6.54179	7.95518	5.88338	7.03045	8.21446	6.79559	7.42341	5.57046	6.42694	4.5373	6.5806	6.61471	6.16249	6.66092	8.11364	5.62877	7.99752	8.16601	6.02503	9.57754
MAPK1	8.59922	8.50103	8.2709	0.230125	-0.563949	1.0242	8.50955	0.583461	0.562454	0.991953	-4.60753	9.13078	8.78846	8.67828	9.01109	8.97983	6.96324	6.99379	8.06948	7.82318	8.0542	8.32715	8.40429	8.32085	9.09916	9.28098	9.42152	8.93266	7.02192	7.96993	8.67864	7.91707	9.15201	9.37936	8.41003	9.97676	9.79498	8.13263	8.92538	9.03785	8.78565	7.96999	9.06993	7.52191	9.23709	8.19249	8.51274	5.40361	9.21332
FGF9	3.8549	2.02081	2.43411	-0.413304	-1.84344	1.01684	3.12241	-0.581836	0.563539	0.991953	-4.60757	4.04439	0.659925	3.35614	2.57046	0.863938	2.50589	4.55949	1.75702	1.58976	0.333424	0	2.41684	0.250962	1.7866	0.659925	4.66221	3.41414	3.41819	0.594549	4.69209	2.62761	4.22959	0	1.03562	5.03386	0.62293	5.66278	4.18824	4.81711	4.26003	5.48864	2.91073	4.96809	5.03298	1.73552	5.32912	4.57833	3.83794
EMCN	4.59297	2.95675	2.3539	0.60285	-1.48437	2.69007	3.74519	0.5815	0.563763	0.991953	-4.60757	2.76977	1.38405	5.51728	6.17013	2.16993	0	0.863938	2.12102	0.189034	5.60051	3.77716	6.29002	0.250962	3.38543	4.03034	5.85848	0	0	1.91456	1.41684	7.37391	6.5947	5.24907	4.76765	7.39129	7.0468	5.89482	5.79883	7.35085	0.713696	6.49745	2.91073	5.31361	7.06544	3.15381	0	2.63227	0.15056
CLDN1	9.1852	9.26574	8.6976	0.568146	-1.40015	2.53644	9.10737	0.581138	0.564006	0.991953	-4.60758	9.52726	12.0539	9.1748	7.7139	4.66278	2.96717	11.5674	10.5889	10.0222	10.3889	8.35931	8.21902	4.62293	10.8572	9.539	10.3969	9.92211	9.84161	10.7678	9.00829	7.23783	5.16189	9.61338	8.00169	10.8454	6.90569	9.11603	10.0088	9.10426	11.5263	8.33499	11.4047	11.4607	7.70908	10.3406	8.6931	7.41954	14.1732
CBLC	3.85921	5.03567	4.62147	0.4142	-1.02354	1.85194	4.29924	0.580014	0.564757	0.991953	-4.60761	4.94579	4.15056	5.44062	5.12598	3.53605	4.08321	4.04789	5.61353	4.64962	6.27445	4.67073	6.19751	4.75542	4.96209	4.63401	5.15826	5.38819	2.90689	5.01525	5.42962	3.26604	6.52011	5.65105	5.30415	0.333424	6.07767	5.38578	5.86196	1.16993	4.85848	4.55582	7.0365	3.08236	0.731183	4.08831	0.201634	4.06695	3.32769
PDCD10	10.3777	10.082	10.2386	-0.156565	-0.701442	0.388313	10.2776	-0.578502	0.565768	0.991953	-4.60764	10.3347	10.3561	9.79711	10.6299	9.73173	9.64737	10.5984	11.2564	9.79511	9.6566	9.87046	9.68975	10.514	10.2002	9.61355	9.92113	10.8945	10.3907	9.89735	10.2535	9.7048	10.6404	9.73005	10.1879	9.46318	10.5326	11.0976	10.417	10.1747	10.9468	10.5107	11.5565	10.4724	9.83573	10.0671	9.80261	10.7851	11.4672
GPX1	11.2315	10.7376	10.5118	0.225789	-0.561351	1.01293	10.9669	0.577511	0.566432	0.991953	-4.60766	10.7407	9.6273	10.7245	10.3347	9.51274	9.93071	12.4671	10.1015	11.1671	11.1098	10.5015	9.56384	8.99263	11.9061	10.6848	10.442	10.3237	11.7004	11.3433	11.5457	11.2853	11.5119	10.9932	10.5207	11.7241	10.9869	10.6387	10.4914	10.3417	10.6148	10.4486	11.6873	11.4737	11.4152	11.8265	11.2849	12.609	13.4179
BMPR1B	5.95497	5.82732	6.26017	-0.432856	-1.94253	1.07682	5.98481	-0.577258	0.566601	0.991953	-4.60767	6.54736	1.95977	7.63438	5.70901	7.22776	7.72526	7.32436	6.03474	6.17891	6.40854	6.50096	2.65764	6.3067	6.09887	5.62029	4.22342	7.27538	5.61088	5.81992	7.57788	5.57107	5.9674	5.0148	7.86913	7.95826	7.56369	5.66278	3.04264	4.56621	3.83086	5.09635	7.58082	7.76607	2.27798	7.11998	7.69829	8.91313	8.68352
SHB	5.53597	6.27972	5.93052	0.349203	-0.869142	1.56755	5.79669	0.577054	0.566737	0.991953	-4.60767	2.15056	5.78633	6.3036	5.77162	3.44361	6.31397	7.51609	7.68068	8.4082	6.20242	5.53169	7.43904	6.41092	7.11946	6.37869	5.99977	4.23343	7.42962	6.13832	6.19357	5.38509	2.05311	5.08576	6.40088	6.85922	4.19061	4.83491	5.05311	5.21684	5.08491	5.72574	5.6011	6.02658	5.76075	7.26754	5.6427	4.18666	8.15548
HIF1A	11.7377	11.6564	11.4403	0.216023	-0.539078	0.971124	11.6584	0.575975	0.56746	0.991953	-4.60769	12.5422	10.232	11.4452	12.0136	10.5028	11.2088	11.5986	11.9285	11.4913	11.6335	11.1484	10.7703	11.7273	12.4613	11.6643	11.715	13.1426	10.874	11.2411	11.8422	11.1246	11.6495	11.784	11.7999	11.2621	12.4843	11.7825	11.2965	12.6214	12.807	12.0872	13.6596	10.6951	10.7802	10.9077	11.688	11.7853	12.6691
PKM	12.3908	12.5761	12.7958	-0.219643	-0.988483	0.549197	12.5171	-0.575162	0.568005	0.991953	-4.60771	12.3267	11.6085	11.7938	13.0691	12.5929	13.576	13.9226	13.9378	12.3345	11.4013	13.2732	11.9514	12.6836	12.6019	11.5802	11.9413	13.9216	13.7934	12.3333	12.8561	13.0868	13.1123	12.037	11.7596	12.4787	12.7186	12.9028	12.9583	12.3544	12.9733	12.698	13.3451	12.1235	10.0627	11.643	12.454	12.5726	13.5862
PYCARD	8.23056	8.40762	8.79345	-0.385826	-1.73901	0.967359	8.38642	-0.574041	0.568757	0.991953	-4.60773	8.43908	7.78908	7.6768	8.42794	7.05485	7.97717	12.0776	9.38029	10.3182	8.10114	8.76818	8.2744	6.7654	7.25861	6.63764	7.86821	9.23285	12.0325	9.83971	7.70522	8.81263	7.13412	7.80561	7.95489	7.43404	8.42932	7.61927	8.67973	7.83611	9.64277	7.98533	9.67195	9.94926	6.01369	7.78869	6.75636	11.3944	11.0133
DAG1	8.07034	7.80094	7.58011	0.220837	-0.553993	0.995668	7.90644	0.573819	0.568906	0.991953	-4.60774	7.8899	8.61058	8.09466	7.62352	7.08044	6.04592	8.32441	7.31551	7.23601	8.03359	8.06507	7.47889	7.56514	8.46172	7.84128	8.18373	8.11858	5.88118	7.19673	8.98448	7.82502	7.08321	8.49085	7.76447	9.56049	7.30734	7.91199	7.90153	7.83611	7.49289	6.69641	8.44874	8.68836	7.92166	8.16957	8.40612	8.76633	9.04163
RORB	4.3529	2.91913	3.46406	-0.544935	-2.46204	1.37217	3.82465	-0.572279	0.56994	0.991953	-4.60777	3.74953	0.659925	2.11103	4.47054	4.4957	2.22033	7.18765	4.69209	1.58976	0.333424	1.91073	4.51349	0.250962	4.19692	0.659925	4.66221	4.5404	6.04067	3.17792	1.82375	4.14323	5.85075	1.13093	1.42761	4.97682	2.1375	6.81481	0.321928	4.9279	0.713696	6.49745	2.91073	3.08236	5.77952	1.73552	2.35614	7.95059	3.83794
LAMA1	4.65112	4.22622	3.77517	0.45105	-1.14045	2.04255	4.37207	0.570594	0.571073	0.991953	-4.60781	5.12019	1.95606	5.44062	4.54411	2.11103	2.22033	4.80168	6.19279	1.58976	4.20006	3.77716	4.24413	2.77821	6.60999	3.56071	4.66221	2.97453	3.41819	2.34483	7.91845	5.21723	6.07553	7.00495	5.804	7.26669	5.66107	2.14405	2.16993	5.03078	2.93734	5.48864	2.91073	3.08236	2.88753	5.03122	6.66803	4.57833	3.83794
CDS1	7.29984	8.70396	9.01804	-0.31408	-1.42323	0.79507	7.98671	-0.57011	0.571398	0.991953	-4.60782	7.6097	8.40578	8.83624	9.37069	8.54179	10.0559	8.40139	10.8542	9.08669	6.98174	8.95064	9.41768	9.84651	7.87326	8.32917	8.6458	9.60071	9.82744	7.43012	8.84046	7.46115	7.89385	6.86071	7.68068	7.86753	8.64447	8.66	8.11785	8.69024	9.44956	7.22072	7.33414	7.92541	2.72028	7.14619	6.93676	4.69988	6.32337
APOD	10.4641	6.81899	6.13582	0.683163	-1.73102	3.09735	8.70743	0.569722	0.571659	0.991953	-4.60783	8.42622	6.77952	7.00854	5.6097	6.5744	4.77452	4.73498	1.93357	9.38096	8.91985	5.61412	8.68208	0.250962	4.11353	9.80539	11.1389	0.765535	7.99678	9.43707	8.28466	9.90651	9.52046	9.18916	10.6512	14.3748	10.5667	3.93263	8.96194	9.98268	8.33557	7.36798	11.5637	9.32479	14.0028	9.94802	8.8711	15.6156	10.2458
WWTR1	10.0997	9.20186	8.96333	0.238534	-0.605666	1.08273	9.65297	0.568872	0.572231	0.991953	-4.60784	9.19641	9.104	9.38377	8.88591	7.52818	7.23477	10.4991	9.1098	9.72804	10.226	8.46646	8.63347	8.10182	9.10533	9.9409	9.33119	9.15626	8.72877	9.33063	10.1996	9.45615	10.4849	8.18651	10.3345	10.4411	9.57378	9.96809	9.28128	10.1145	9.07205	10.0508	9.25892	10.0449	10.9375	9.86057	9.52009	13.0244	12.0921
PLEKHO1	10.8089	10.0113	9.8053	0.206031	-0.528089	0.940151	10.4132	0.565034	0.574817	0.991953	-4.60793	8.81631	9.80223	9.86836	9.2218	9.36357	10.5587	11.8439	9.08044	9.69244	9.81182	9.13366	9.54707	9.68555	10.9923	9.47964	10.3013	8.55497	11.5701	10.7755	10.2727	10.7714	11.2445	9.95744	10.6234	10.746	10.0468	9.82064	10.2818	10.3541	9.989	11.1359	11.6026	12.1262	9.91919	10.8625	10.7948	11.8734	12.1083
LRG1	4.42379	4.72621	5.45404	-0.727828	-3.32621	1.87056	4.70376	-0.563942	0.575553	0.991953	-4.60795	6.13627	4.45088	4.61294	7.76858	0	0.871844	9.54425	4.3799	11.3216	7.70929	2.47768	7.42274	0.250962	4.75649	5.72547	6.94228	0.485427	9.41924	6.7987	0	6.29572	3.79597	4.20789	4.08831	5.61971	3.40054	3.93263	4.37295	1.16993	7.50605	6.3156	8.75532	7.92541	0.389567	0.111031	0	4.46793	8.64191
SORD	8.78596	9.64661	9.86302	-0.216412	-0.99062	0.557796	9.21176	-0.562772	0.576343	0.991953	-4.60797	9.48444	9.43256	8.28757	10.9705	8.63114	10.5487	10.1215	10.4554	10.8354	8.68029	10.3093	9.1179	9.98287	9.26761	9.69077	11.507	9.25032	10.4711	8.80735	9.02821	8.20799	9.49147	9.19118	8.2926	8.66729	9.89169	10.0784	9.39795	9.72318	9.08956	8.86805	9.12928	9.02973	6.88886	8.22453	8.84865	8.07403	8.57728
DICER1	9.85921	9.56361	9.41596	0.147646	-0.382104	0.677395	9.6983	0.561125	0.577456	0.991953	-4.60801	9.76547	10.1882	9.0895	9.82243	8.37474	9.39324	10.2655	8.47994	9.36468	9.09571	9.71617	9.58774	10.1213	9.56497	9.47348	9.38278	9.60805	10.0797	9.95412	8.6157	9.36104	9.98634	9.56301	8.81567	9.91583	10.082	9.93587	9.6762	9.8899	9.81314	10.0362	10.642	10.5231	9.88203	8.6248	9.43917	10.4907	9.83715
ADAM17	10.1355	9.86482	10.0623	-0.197448	-0.906164	0.511268	10.0547	-0.560906	0.577604	0.991953	-4.60801	9.9229	11.3827	9.83129	9.29552	9.7522	9.40638	11.5021	9.47328	9.99407	9.76052	9.44197	9.64667	10.0919	9.91283	9.73862	9.31259	9.49709	11.1034	10.1581	9.84933	8.80896	9.64411	9.90201	10.5662	10.1742	9.87286	9.93587	9.93901	10.0819	10.8942	10.076	10.3411	11.3148	9.41616	9.20207	10.2568	12.1566	11.7381
SOX2	2.80912	1.85735	2.38149	-0.524141	-2.4061	1.35782	2.49094	-0.560721	0.577729	0.991953	-4.60802	1.83188	1.11103	4.86839	4.86443	3.32193	4.45022	0.9855	0	0	5.31216	4.86196	4.0027	0.250962	0.594549	0	0	1.74846	2.46467	0	1.19535	1.95606	2.72028	3.9279	4.25248	5.94953	4.78136	3.43962	2.80735	1.16993	2.93734	1.41684	7.26529	3.08236	2.67356	0	0	7.76215	1.36177
VASH1	6.37403	5.49864	5.13482	0.363815	-0.948039	1.67567	5.91221	0.558346	0.579336	0.991953	-4.60806	5.28133	2.64155	7.29655	6.32427	2.32769	3.42492	7.18567	6.031	5.70044	6.55059	5.5598	6.29002	4.87676	5.66192	4.13258	4.32553	5.15056	5.06781	7.32688	5.54257	6.9197	7.23084	6.84034	7.46385	8.00865	5.74631	6.49921	6.68776	6.28003	6.46189	7.43638	7.39985	8.56468	4.82883	5.40939	5.54226	8.83624	8.48273
SLC12A6	6.37606	6.58592	6.91982	-0.333898	-1.5458	0.878	6.53611	-0.554698	0.581808	0.991953	-4.60814	7.57864	8.38418	7.31814	7.73762	7.41032	6.1127	3.78346	7.895	6.05832	6.27445	7.70757	6.83567	7.79812	5.46532	7.62695	7.44195	6.30415	4.30159	6.50827	6.1811	7.61279	6.44162	6.94895	6.53419	7.94351	7.63249	4.83491	6.77255	6.96544	7.10255	7.43638	2.91073	3.08236	7.55735	6.70363	5.63227	4.24031	4.1643
SRGN	12.187	10.2738	10.013	0.260812	-0.685835	1.20746	11.2845	0.554687	0.581816	0.991953	-4.60814	10.0398	10.927	10.3919	9.76015	8.3766	9.89095	11.9312	9.16189	9.63746	10.4407	10.2441	9.70833	9.27798	11.5695	8.60966	11.8384	8.20804	11.7437	11.0588	10.3127	12.1791	11.5287	11.7713	10.7401	13.5603	13.395	10.7651	11.334	11.3448	11.2274	11.5527	13.3647	13.5149	12.7357	10.7391	11.5263	13.488	13.3862
GDF5	2.62578	1.08692	1.45863	-0.37171	-1.72306	0.979643	2.01618	-0.553789	0.582425	0.991953	-4.60816	0.536053	0.85599	3.35614	0.214125	0.863938	2.22033	3.61471	0.815575	0.650765	0.333424	0	0	3.20633	1.7866	0.659925	1.67356	0	2.47249	0	1.82375	0.201634	2.72028	0	1.03562	4.1375	0.62293	4.83491	0.321928	3.63691	0.713696	1.41684	2.91073	6.35984	2.88753	1.73552	2.35614	3.63343	2.89336
TMPRSS4	4.18302	5.12523	5.67908	-0.553848	-2.57093	1.46323	4.71255	-0.552811	0.58309	0.991953	-4.60818	7.78633	6.65105	3.35614	4.47054	2.71809	1.93357	7.82979	8.67751	7.68867	1.04264	3.86888	7.3386	3.00899	3.6241	7.85605	6.65392	6.19908	4.06005	5.79233	6.93286	0.201634	1.28096	1.93357	3.69153	4.72465	4.41549	4.59216	3.85599	6.85761	7.23429	3.34341	5.9905	8.39356	4.46074	1.1635	6.73159	5.22033	4.48027
RGCC	11.272	10.4607	10.7224	-0.261725	-1.22218	0.698735	10.9638	-0.548624	0.585936	0.991953	-4.60826	10.2865	8.75966	9.97414	11.241	11.0995	10.9731	11.5855	11.2193	11.3628	11.3122	8.63016	10.2137	9.26134	10.4637	10.0162	10.9983	10.9558	11.2874	10.8147	11.1137	10.3831	9.93345	9.18108	10.8876	13.3675	12.3289	9.04532	9.59006	11.9257	10.5499	11.854	11.5744	11.1632	11.3155	10.9787	11.4917	12.5974	13.4021
SPINK5	4.53404	5.83611	6.51591	-0.679798	-3.17796	1.81837	5.2487	-0.547857	0.586458	0.991953	-4.60828	7.37452	6.86987	8.94084	8.74099	2.35614	0	8.94216	7.10108	8.31759	5.40054	8.03056	10.8246	2.16672	1.34483	5.7845	7.47387	6.47444	7.50938	5.35896	3.82883	4.61824	7.864	5.36772	3.904	4.33128	6.68594	10.2766	4.08576	7.58871	7.76759	8.78306	5.9905	4.96809	0.356144	0	2.62059	3.5435	0.678072
ITGB1	12.2926	12.2584	12.0432	0.215237	-0.576225	1.0067	12.2343	0.547515	0.586692	0.991953	-4.60829	12.1492	10.6779	12.0862	11.7763	12.6187	13.1851	13.3558	10.6816	11.8578	11.3701	12.3831	10.6936	14.0391	12.8843	11.8224	11.7684	13.5501	11.2191	12.1479	12.9642	12.5293	11.4962	12.4671	12.8915	13.0179	12.8803	11.1265	12.3379	12.103	12.6057	11.6897	13.0083	12.224	12.1431	12.7856	13.0388	12.6443	13.8951
AKT3	9.34515	8.35345	8.08965	0.263804	-0.707896	1.2355	8.85163	0.546586	0.587325	0.991953	-4.60831	9.09128	8.96078	8.2318	8.38858	7.92624	8.43292	5.05268	8.20984	8.5127	8.48172	6.72724	8.46903	7.82852	8.92828	8.7963	8.71514	8.037	7.27249	8.46724	10.165	9.6686	9.83692	8.39985	9.52935	9.8911	8.82677	9.11603	8.03105	9.34296	7.83143	9.96849	7.52301	7.14394	10.7104	8.89272	9.482	8.20134	9.92561
HAS1	4.32159	3.59108	3.06783	0.523245	-1.40591	2.4524	3.89227	0.546069	0.587677	0.991953	-4.60832	0.604071	3.33199	3.17951	4.54411	2.61824	5.42626	4.55949	1.75702	1.58976	2.19219	4.1152	0	3.38128	8.05913	2.65535	5.47444	6.58646	3.41819	0.594549	3.02503	5.79649	1.28096	3.37016	1.03562	6.60229	7.51594	2.14405	4.45746	5.38198	0.713696	1.41684	2.91073	6.02658	6.40105	3.67243	4.30012	4.57833	6.67553
PTTG1	9.43548	9.87107	10.1016	-0.23057	-1.08326	0.622125	9.67519	-0.5444	0.588815	0.991953	-4.60835	8.80019	9.43442	9.85365	10.3553	11.1753	9.92208	11.446	10.3352	9.59255	8.931	10.7145	9.61839	9.65195	9.87892	8.68975	9.55467	11.0026	9.94046	9.84127	10.7582	10.3364	9.41121	9.48971	8.87344	8.95111	10.1105	9.22668	10.1565	8.95521	10.9611	8.72045	11.4127	9.96157	7.27109	8.99506	8.74362	9.77533	10.9212
KRT1	4.30532	5.68209	6.57635	-0.894263	-4.22343	2.4349	5.09607	-0.540803	0.591272	0.991953	-4.60842	12.4983	0.659925	0.250962	7.615	2.61824	2.22033	11.07	8.74116	13.5132	3.06005	4.03738	10.618	0.250962	1.7866	10.1506	11.7278	1.87184	9.66864	7.12949	2.20163	0.201634	1.28096	0	1.03562	0.333424	7.38914	4.59216	0.321928	7.22622	9.80785	4.8515	4.69933	3.08236	5.77952	1.73552	3.24031	4.57833	3.83794
HLA.DPB1	12.205	10.9173	10.6956	0.221698	-0.610588	1.05398	11.5884	0.536289	0.594362	0.991953	-4.60851	11.018	10.5223	11.4845	10.5508	9.71826	10.541	10.5557	11.785	10.0853	10.6491	10.0312	10.991	10.787	11.0682	9.94781	11.9517	9.19908	12.392	12.0742	10.9995	12.8725	13.3488	12.1623	9.7303	13.7927	13.1837	11.5405	12.1028	12.0163	11.9518	13.3577	11.2793	12.1125	11.1346	11.4333	11.0583	12.0843	12.6034
CUL1	9.29452	9.22184	9.06073	0.161111	-0.451542	0.773765	9.23	0.529445	0.599062	0.991953	-4.60865	8.92932	8.75896	9.86836	9.66654	9.09822	8.56522	9.59004	8.57996	8.48997	8.76603	9.44758	9.57124	8.92739	9.06679	8.60981	9.65937	9.71292	9.25101	8.93437	9.49376	8.73698	10.3754	9.59528	8.71394	9.41861	9.34352	10.3272	9.44002	9.82335	9.45294	10.1525	9.02898	10.0905	7.94257	8.22313	9.13602	7.46017	8.91746
PLA2G3	2.59543	3.63879	3.11302	0.525772	-1.49516	2.54671	2.95399	0.523787	0.60296	0.991953	-4.60876	0.604071	0.613532	2.97636	0.389567	0.815575	3.85699	7.18765	3.1635	8.4099	0.333424	0.963474	7.27659	1.08406	1.73552	5.7866	4.61117	4.25323	8.2836	3.54844	2.15056	0.201634	1.28096	0	1.03562	3.64962	0.62293	2.14405	0.321928	1.16993	5.15299	1.41684	6.29701	4.96809	4.61294	1.68257	2.30743	4.57833	3.83794
CXADR	8.69503	10.1513	10.462	-0.310729	-1.51638	0.894922	9.4044	-0.518882	0.606349	0.991953	-4.60886	9.98432	9.67412	8.806	10.8028	8.28836	10.9338	10.9444	13.168	11.5562	9.83977	8.61025	11.0609	11.1594	9.18649	10.8821	10.6427	10.6046	12.533	9.22542	7.91952	6.0676	8.45043	7.14435	8.32975	7.64897	9.51122	8.52791	8.33972	9.8899	9.86742	8.68342	11.0062	7.82114	6.7879	9.93397	7.85811	7.36107	8.54689
KRAS	9.46309	9.12686	9.2843	-0.157439	-0.768902	0.454024	9.34514	-0.518384	0.606694	0.991953	-4.60886	9.51069	8.23711	8.91982	8.63561	9.41185	8.89391	10.973	9.80803	9.1687	8.88576	8.95852	8.44911	7.79038	9.73354	9.26372	9.51353	9.54986	9.19311	9.11035	9.94764	8.72526	9.5859	8.65435	9.20374	9.20372	9.38066	10.2296	8.87642	9.96003	9.28836	9.99896	9.94942	8.06883	9.10575	9.66991	9.56219	9.83302	10.3037
KIAA1462	8.18355	7.32	7.10232	0.217685	-0.632747	1.06812	7.75621	0.515344	0.608799	0.991953	-4.60892	7.59537	6.05007	7.03485	7.84329	6.54473	7.58007	7.46932	7.0072	6.79597	6.20242	5.61412	7.0091	7.36186	8.53368	6.96509	8.01452	6.83895	8.30907	6.97865	8.69258	7.77294	7.25399	6.40003	7.96671	6.85922	8.16867	7.12019	7.19731	8.24217	7.92214	8.49317	8.01759	10.3928	8.87027	8.23089	9.49297	10.5803	8.9695
ETV4	4.85554	6.75504	6.36822	0.386811	-1.13095	1.90458	5.6224	0.513102	0.610354	0.991953	-4.60897	2.70044	6.38405	5.9905	7.02203	5.82655	7.45146	5.1534	8.77073	8.01486	4.6241	5.38336	6.32553	5.85375	7.68278	7.34199	7.05246	6.6532	8.82712	6.66562	7.89548	5.91121	6.07553	4.68986	6.62673	5.2407	5.25852	2.14405	6.06393	1.16993	6.83832	1.41684	2.91073	6.02658	6.09487	7.56224	6.05658	5.17233	4.43229
BAG2	8.42778	7.03944	7.28174	-0.242308	-1.19905	0.71443	7.8592	-0.509898	0.612579	0.991953	-4.60903	8.89403	7.77604	7.31814	8.34811	8.68068	5.20163	7.13627	6.86901	5.31179	8.33231	6.57122	6.66647	6.73363	7.40922	7.09138	7.36361	8.09866	3.36457	6.71864	9.08409	7.43271	8.35711	8.33945	8.89218	7.98726	8.52892	8.54508	7.18497	8.96174	7.64277	9.00946	7.93133	8.11364	8.21965	8.67083	9.09987	9.32661	9.38174
RAC2	10.0789	9.93949	9.64216	0.29733	-0.881656	1.47632	9.95748	0.507737	0.614082	0.991953	-4.60907	10.158	7.07017	9.50873	9.45173	6.90785	10.5821	12.335	10.2953	10.4705	9.03138	7.94843	10.1791	11.2344	10.8566	8.55785	9.14583	9.16654	13.4414	10.9284	8.84464	10.8299	11.0041	9.78036	9.62587	9.66965	9.53537	11.5426	10.1954	9.74984	9.56356	11.2416	11.058	11.3004	9.11569	9.23522	9.05118	9.5167	10.4889
SRF	10.0407	10.2189	10.0391	0.179782	-0.540268	0.899831	10.0839	0.502681	0.617605	0.991953	-4.60916	8.83775	10.2543	9.94322	9.6991	8.65224	11.253	10.7034	11.3064	9.70254	10.6804	9.84941	9.61482	9.90653	11.2884	9.54894	9.83611	9.52174	11.9919	9.71971	10.4499	9.7689	10.1713	9.62979	9.86929	10.42	9.34693	9.60816	9.46318	10.4935	9.36942	11.053	9.53238	11.0467	10.1256	10.4432	9.94806	8.52156	11.2362
RAMP2	7.95179	7.21608	7.50741	-0.291334	-1.4599	0.877234	7.68307	-0.501934	0.618126	0.991953	-4.60918	8.51909	5.24527	6.94064	7.2032	6.00675	5.79909	10.1326	8.79393	8.92615	7.58271	6.14323	6.94216	4.69098	8.03452	6.82184	8.17088	7.4219	8.69262	8.98122	5.89482	8.76391	8.03441	6.58286	7.37773	8.14359	8.16867	7.77301	7.23372	7.73302	6.06156	7.90713	8.70421	8.53204	9.48168	6.12412	6.58916	10.6809	10.0474
COL18A1	11.3944	10.4298	10.172	0.257746	-0.784852	1.30034	10.9141	0.497719	0.621071	0.991953	-4.60926	12.0484	8.03419	11.0393	11.2124	10.469	8.12065	10.8665	9.28859	10.4691	10.8352	9.5779	9.86092	8.34207	11.0888	10.5183	10.8409	12.3546	8.06609	11.0251	12.2175	10.8408	11.5708	10.5215	12.0097	11.3415	11.0975	13.3437	11.0807	12.5678	9.74849	12.1274	9.0496	11.0639	11.308	11.6291	12.2396	10.6604	13.1344
CCL7	1.02218	0.198085	0.416527	-0.218442	-1.10611	0.669224	0.699605	-0.495445	0.622662	0.991953	-4.6093	0	0.545968	0.250962	0.214125	0	0	2.73769	0	0	0.333424	0	0	0.250962	0	0	0	0	1.59455	0	0	0.201634	3.51854	0.464668	1.03562	0.333424	0.62293	2.14405	0.321928	1.16993	0.713696	1.41684	2.91073	3.08236	0.263034	0.613532	0	2.75702	2.01792
HUNK	5.13749	4.39108	3.94132	0.449755	-1.39675	2.29626	4.7158	0.490382	0.626212	0.991953	-4.60939	4.84248	3.33199	5.55428	5.12598	2.61824	2.22033	4.55949	5.62936	1.58976	5.40054	6.8339	5.52888	0.250962	4.65764	5.07895	1.67356	4.98504	3.41819	4.71425	5.75995	0.201634	7.23084	3.76447	4.39917	1.89142	6.23343	8.97097	5.69822	6.93923	2.93734	8.42748	2.91073	6.20281	2.88753	2.60881	6.93286	4.57833	3.83794
CKMT1A	6.71928	7.70424	8.09012	-0.385879	-1.97987	1.20811	7.23421	-0.487388	0.628316	0.991953	-4.60945	8.38845	7.47735	8.73152	9.50333	4.68762	6.5157	9.20538	8.35147	9.95024	8.43538	8.50287	7.82031	7.9716	1.89918	7.23199	8.90424	8.77762	9.47885	8.36527	7.35931	6.9197	6.91886	7.02314	7.69495	6.31252	8.34301	7.29287	8.76082	6.64703	9.38368	6.26641	8.28443	9.70757	5.01569	4.18824	7.24451	6.49921	4.21023
TBX4	1.9791	1.32475	1.03226	0.292496	-0.916649	1.50164	1.62978	0.487024	0.628571	0.991953	-4.60945	0	0.659925	0.250962	0.214125	0.863938	2.22033	3.61471	0.815575	0.650765	0.333424	0	1.27501	0.250962	1.7866	4.95652	1.67356	0	2.47249	0	1.82375	0.201634	1.28096	0	1.03562	2.90689	0.62293	2.14405	0.321928	1.16993	0.713696	1.41684	2.91073	3.08236	5.57107	1.73552	2.35614	4.86938	2.89336
NFATC2	9.35057	8.12675	7.85188	0.27487	-0.872602	1.42234	8.75167	0.482274	0.631915	0.991953	-4.60954	8.66053	6.45121	8.1914	7.60644	6.17951	8.22458	9.92499	7.18844	8.23979	8.31538	6.34926	8.50807	6.37016	9.17493	7.53115	8.66192	6.30232	10.2327	9.85066	8.09766	7.67899	8.57539	8.24963	8.91681	11.2644	9.08993	7.65134	7.95327	9.67235	6.97648	10.1355	8.13802	9.77887	8.93236	8.52884	8.90536	11.3275	11.7893
CLDN4	6.73513	8.55539	8.00409	0.551302	-1.75516	2.85776	7.43387	0.48123	0.632651	0.991953	-4.60956	7.03474	11.8848	6.91253	8.38858	4.03298	3.95699	9.88856	10.7227	9.21488	8.23946	9.75139	9.25276	3.80426	8.10779	10.0835	9.20261	5.62498	11.6145	8.10774	10.3203	6.6659	4.70377	3.9279	7.56079	5.72683	4.93452	6.97556	5.2075	6.32121	7.03188	6.49745	7.52301	13.5842	5.43829	1.38957	4.98778	4.61294	9.2198
EREG	3.99292	6.35251	5.91619	0.436324	-1.39192	2.26457	4.95436	0.480489	0.633174	0.991953	-4.60957	5.02901	5.11103	5.65935	7.2588	4.70266	5.97315	6.78005	6.39266	6.33896	7.74356	9.16352	8.13668	6.79649	4.49313	7.68524	6.3679	10.3534	4.92458	2.52607	1.68706	4.54905	6.4814	8.06016	4.08831	8.45525	7.77116	2.14405	0.321928	2.98732	4.26003	3.34341	4.20555	3.08236	2.37295	1.22033	1.84398	4.42559	5.33878
TIMP1	11.8554	9.77802	9.50797	0.27005	-0.861588	1.40169	10.8781	0.480447	0.633204	0.991953	-4.60957	10.4411	9.62947	9.73627	9.16176	11.6029	8.11442	10.0571	7.29747	9.53136	10.9376	10.9589	8.38763	7.90183	10.1037	10.2632	11.5256	8.60088	8.41916	9.48555	10.9743	11.8604	12.2662	11.9615	11.8748	12.9773	13.3671	11.2625	10.5562	12.4994	9.42907	10.3808	12.4588	10.6728	12.5649	11.1868	11.1755	14.3519	13.9758
SLC37A1	4.55607	4.63992	4.33872	0.301204	-0.965296	1.5677	4.5331	0.478811	0.634358	0.991953	-4.6096	4.79338	5.31506	6.11894	1.85997	5.18982	2.80323	4.95559	2.87578	5.13668	4.38474	4.72083	4.0027	4.47703	5.99095	6.0676	4.82477	4.75168	3.81352	5.59932	2.40599	4.80787	1.28096	6.20692	5.44626	5.6565	4.85997	2.14405	3.24641	4.69711	4.85848	1.41684	5.8089	5.59246	6.15299	5.99707	4.88215	4.97453	4.23496
OVOL2	6.6347	6.94388	7.22606	-0.282179	-1.46984	0.905481	6.82855	-0.478345	0.634687	0.991953	-4.60961	7.87566	7.82139	6.38767	6.85873	6.72846	7.60615	7.60444	7.79116	6.36089	7.02414	8.44415	7.34722	7.85094	6.5691	6.20692	6.83314	6.45467	5.83213	7.02226	6.79805	5.38509	7.32139	7.11915	8.0581	7.25475	7.99667	7.91199	8.15623	7.3706	8.42101	6.16249	8.28443	8.56468	2.26604	5.34802	5.52826	3.79701	5.67694
ITGB4	12.2233	12.7128	12.4727	0.240058	-0.781964	1.26208	12.3929	0.472896	0.63854	0.991953	-4.60971	13.0477	10.2167	12.809	12.8181	12.5496	13.1524	14.6734	10.3194	12.6686	11.9317	12.936	12.0549	13.9797	13.5102	12.0302	11.3313	14.0566	12.4954	13.2662	12.2487	12.0045	11.9845	11.1327	12.9177	12.9527	13.3635	12.8978	12.9901	12.5849	13.3095	11.0888	12.6397	12.9324	10.9163	12.0901	12.4905	13.0529	13.6942
CXCR3	5.90718	5.43539	5.76881	-0.333427	-1.75862	1.09177	5.76418	-0.471015	0.639873	0.991953	-4.60974	6.00315	5.01346	6.77873	4.97499	4.41684	6.10643	8.46516	5.70901	4.45154	4.29572	3.45943	5.14893	4.69098	6.32247	4.46074	6.19751	3.49442	8.63325	8.0822	5.0036	6.54674	7.13412	6.87073	4.65478	6.31252	6.34696	4.59216	6.16772	4.69711	5.39746	6.90388	5.8089	9.79271	2.46728	5.10936	4.86245	8.68975	7.39652
GRHL2	7.11523	8.21134	7.97785	0.233487	-0.765864	1.23284	7.55569	0.470385	0.64032	0.991953	-4.60975	7.00596	7.61058	8.1914	8.73315	7.5404	8.65453	8.90614	7.3665	7.79201	7.44394	7.91642	8.15649	8.83681	9.00916	8.57225	7.94075	7.82737	8.92864	7.72062	7.97229	6.33735	6.88947	7.51578	8.41003	7.13021	6.99548	6.87036	7.47541	7.67066	8.14782	7.92309	8.78021	7.45385	2.89918	7.37921	6.89433	6.98709	8.46197
ECSCR	7.40338	6.07411	5.73743	0.336672	-1.10808	1.78142	6.74526	0.469163	0.641186	0.991953	-4.60977	6.92659	5.20633	6.94064	6.30323	5.88362	4.29793	6.62395	3.62527	5.82934	6.83074	5.4446	6.74712	2.77821	8.11405	6.86183	8.40101	5.04745	3.41819	6.68622	6.48575	8.31592	7.7866	5.94603	6.2149	7.19387	8.68822	8.2836	6.95768	8.00994	5.01346	8.35865	6.42878	6.20281	10.0708	5.6241	5.13217	7.80407	5.49217
RNH1	10.0168	9.90182	9.71497	0.186847	-0.621268	0.994962	9.92832	0.465503	0.643784	0.991953	-4.60983	10.2819	8.39391	10.0885	9.74465	8.44886	8.5763	11.8209	9.44646	10.6333	9.63624	9.87741	8.9635	9.3918	10.0544	10.0649	9.58725	10.2205	9.60927	11.1442	10.3705	9.52974	9.70428	9.49623	10.0775	9.7753	10.8175	9.74086	9.62011	9.64829	10.9238	9.94911	9.98197	10.7098	10.0704	9.60316	10.2642	12.0434	12.0681
ACVRL1	7.79885	6.96045	6.72466	0.23579	-0.785274	1.25685	7.37907	0.464923	0.644196	0.991953	-4.60984	7.29039	5.5552	7.34988	6.96959	6.91672	6.80632	4.43696	7.23831	7.95861	7.45426	6.75154	7.43087	4.98868	8.23319	7.82826	8.41566	6.67849	3.29572	7.69773	7.79058	8.13909	7.50661	7.16088	7.90653	7.53574	8.32926	7.37199	7.31506	7.62205	6.22901	7.79006	6.42878	7.05485	10.0481	8.04565	8.08353	6.20203	8.2485
TIE1	6.77221	5.76311	5.51296	0.25015	-0.83962	1.33992	6.27369	0.462141	0.646175	0.991953	-4.60989	4.81352	3.14405	7.38102	7.04756	5.49506	4.4957	7.54651	3.88069	5.8125	7.0517	6.82248	6.49057	4.87676	6.41346	4.96855	5.80581	4.29131	6.13504	5.83971	4.69877	7.83958	7.03045	6.05615	7.62198	7.21849	7.78129	7.37199	7.72554	7.15967	7.03188	8.0881	5.8089	9.3624	7.42526	4.41752	5.14934	7.63967	6.92564
PLCG1	9.31695	8.92561	9.05685	-0.131246	-0.703524	0.441033	9.16927	-0.461728	0.646469	0.991953	-4.6099	9.11723	8.25692	9.14491	9.67271	8.40812	9.53158	9.85477	8.41832	9.10711	8.51179	9.28142	9.93012	7.87295	8.98162	9.64602	8.96789	8.61622	8.24712	8.97768	9.14883	8.58988	9.73757	9.04089	9.3601	9.33646	8.96212	10.5606	9.07975	9.73846	8.38603	9.3242	7.88618	9.55344	9.69839	8.9911	9.47176	9.61208	9.76625
SPARCL1	10.7233	8.89444	8.5879	0.306535	-1.03337	1.64644	9.84915	0.460589	0.64728	0.991953	-4.60992	10.4057	7.68916	9.28307	8.21374	8.45385	6.74766	10.3801	7.36352	8.75425	9.31922	7.37964	8.76825	6.09782	9.93836	8.45191	11.486	7.98522	8.31325	9.24405	10.8551	10.3377	9.95484	9.21706	9.90665	10.6115	11.6569	9.51531	9.97702	10.5894	9.88257	9.21162	8.87572	12.1506	13.287	9.40646	9.52689	14.3979	11.2027
TNFRSF1A	10.5258	10.2805	10.1443	0.136168	-0.4691	0.741436	10.3895	0.452935	0.65274	0.991953	-4.61005	10.5246	9.22778	10.5324	9.96142	10.1205	8.95399	11.9081	9.79446	10.2754	10.1547	10.0374	9.33105	9.50908	10.9427	10.4288	10.5666	10.2687	10.5454	10.6385	10.6623	10.339	10.327	10.0949	10.3114	10.4319	10.8564	9.53263	9.96626	10.5915	10.7654	10.0688	11.0375	11.1417	10.8329	10.5434	10.7092	11.7078	11.8454
PRKCB	6.75737	5.95012	5.60544	0.344687	-1.20387	1.89324	6.32966	0.448132	0.656177	0.991953	-4.61013	4.56316	5.40259	6.46712	5.57501	2.99639	7.17183	9.06391	4.52356	4.68538	6.7148	4.1152	6.45894	4.69098	7.74611	4.24717	6.91361	3	9.06528	8.04051	4.45878	6.94673	6.07553	6.52011	5.22728	7.58399	6.849	2.14405	6.9431	5.12681	6.73091	7.11333	8.89863	10.7458	6.80671	6.43746	5.24413	9.66974	8.53364
CCL21	7.70406	7.73916	7.22355	0.515609	-1.80249	2.83371	7.61654	0.447813	0.656406	0.991953	-4.61014	8.13684	2.77189	7.93611	7.63198	10.957	5.27352	11.0133	1.90304	9.38834	8.5364	7.13247	8.02265	6.32823	9.37315	8.37816	8.80426	6.14425	10.5436	9.84255	2.02503	9.58474	5.78842	4.38681	3.44361	6.82757	7.0635	5.04264	8.97275	5.03078	7.84178	7.98533	9.14853	7.05485	11.0894	7.13658	2.55827	13.285	7.99831
CDC42	11.4649	11.2812	11.1503	0.130892	-0.458027	0.719811	11.3571	0.447474	0.656649	0.991953	-4.61014	11.7652	10.7506	11.2413	10.7744	11.8097	10.095	10.6259	12.7506	10.5398	11.1965	11.0589	11.0203	10.8969	11.6369	11.2804	12.1039	12.3138	10.0168	10.8508	11.7179	11.4389	11.885	11.7045	10.4359	12.3168	12.0365	11.468	11.5054	12.0512	11.1638	10.9397	12.0076	10.9997	10.7423	11.2668	11.2903	11.6816	11.4948
CASP8	8.11652	8.39132	8.12219	0.269129	-0.948029	1.48629	8.18483	0.445166	0.658303	0.991953	-4.61018	8.33637	7.7963	8.56997	6.57289	6.86703	8.58958	10.2599	6.78057	9.32704	8.15299	8.24355	7.70404	6.19436	8.83659	8.34607	8.60326	7.82642	10.5019	10.1196	7.77564	7.71101	6.91886	8.84273	8.8352	8.50625	8.16867	5.22458	8.30026	7.15967	7.65456	5.4002	9.60385	10.3928	8.91818	8.26805	7.91187	10.6037	10.6166
TYMP	10.4914	11.1042	10.8048	0.299395	-1.05718	1.65596	10.7039	0.444336	0.658899	0.991953	-4.61019	10.5182	9.23814	11.9471	10.4432	8.49209	11.296	14.0415	9.48967	11.7769	9.80374	10.9938	10.6188	8.94483	11.7071	10.7788	10.8131	11.6274	12.9352	12.7465	11.1762	10.4271	9.61754	11.1926	10.7436	10.0679	10.7062	8.10973	10.3958	9.73466	12.2752	8.94049	11.5384	13.1198	9.7162	11.1761	10.7999	11.2739	13.4345
IL15	6.50186	6.14698	6.34939	-0.20241	-1.12154	0.716723	6.38462	-0.443366	0.659595	0.991953	-4.61021	5.1981	6.04002	6.3036	4.86443	6.3966	7.25115	8.1355	7.28383	5.67129	6.7148	5.28651	5.4019	5.73037	6.52105	5.64126	6.51333	5.15987	7.89045	7.03617	5.7211	7.87529	7.77056	6.40003	6.00113	7.24279	5.90304	6.69669	6.61603	5.12681	6.46189	6.53947	7.88618	6.85823	6.51238	6.45664	4.12516	7.2465	7.69432
CEACAM1	3.42069	3.47619	3.11188	0.364313	-1.29103	2.01966	3.3725	0.443092	0.659791	0.991953	-4.61021	4.17552	0	2.45943	2.26003	0	5.35332	5.29315	2.9241	5.54133	2.19219	0.0703893	3.8166	5.18943	3.95047	3.05658	6.2604	3.29425	6.18804	3.45418	0.765535	5.30378	1.28096	4.27053	4.65478	3.13093	0.62293	2.14405	3.24641	1.16993	3.45154	4.71094	7.0365	3.08236	3.11103	2.17951	1.30451	3.24793	6.22419
ASPN	9.32739	6.93717	6.48218	0.454987	-1.61367	2.52364	8.17407	0.442813	0.659992	0.991953	-4.61022	10.1792	6.81224	9.72014	6.34501	6.17393	5.51475	6.8902	1.7137	4.9905	10.4932	0	7.59223	5.142	8.00355	9.48688	6.44956	5.71397	3.37434	8.63147	11.4217	8.67342	10.128	6.35773	10.1152	7.79559	5.25852	8.08645	7.62885	9.38243	7.71218	10.7579	10.1913	11.385	8.50906	11.2834	12.4967	10.5434	11.1541
CDKN1A	11.2479	11.2235	11.0296	0.193987	-0.689365	1.07734	11.1983	0.442128	0.660484	0.991953	-4.61023	11.0812	9.52229	10.697	11.5152	8.66128	11.006	11.959	13.2532	11.5709	9.9863	10.7648	11.1062	11.6303	11.3024	10.1464	11.2075	12.0745	13.5111	11.0269	10.7026	11.1713	10.4601	10.1559	10.5466	12.5555	11.2801	10.5521	10.4839	11.7568	12.0434	10.988	11.0882	10.9937	12.2344	11.099	10.8171	10.0173	13.2223
KDM1A	9.07593	9.24619	9.127	0.119189	-0.426112	0.664489	9.12777	0.440056	0.661973	0.991953	-4.61026	9.29889	9.47958	8.88408	9.19638	10.3242	8.201	9.55639	8.42601	8.77647	9.24053	9.42309	9.43602	7.9648	9.57654	9.68326	9.24774	9.89491	8.51602	8.78509	9.94008	8.44518	8.90334	9.47988	9.11608	9.6539	9.14198	9.15013	9.34356	9.26066	9.54466	8.19722	8.3524	9.30561	8.65353	9.37184	9.78979	8.65424	9.20601
TMPRSS2	2.69921	1.06895	1.39647	-0.327514	-1.82643	1.1714	2.04016	-0.439907	0.66208	0.991953	-4.61027	0.0426443	0.378512	2.74201	0.389567	0	2.7845	4	1.19535	1.03562	0.333424	0	3.04439	0.250962	0.659925	0	0.545968	2.13422	2.85798	0.0285692	1.90304	0.201634	2.05311	2.98003	1.03562	4.1375	0.62293	2.14405	0.321928	1.16993	0.713696	1.41684	3.45022	6.63052	1.76129	0.613532	3.17632	5.25512	3.27947
CALD1	11.9965	11.2687	11.0749	0.193772	-0.693376	1.08092	11.6343	0.439749	0.662194	0.991953	-4.61027	11.4006	8.63096	11.592	10.8251	11.5503	11.3951	10.6186	12.5397	11.122	11.271	11.4047	10.837	12.0929	11.9882	11.6798	10.8718	11.1791	9.29854	10.4376	12.8952	12.5765	12.1114	11.5501	12.9027	12.5546	11.5252	11.0321	11.2425	12.7166	11.1534	12.6339	11.0271	9.52054	12.285	13.1509	12.548	11.2235	13.0364
ADD1	9.44896	8.95393	8.77015	0.183774	-0.661949	1.0295	9.19219	0.437486	0.663821	0.991953	-4.61031	10.1399	8.94723	9.39142	9.57304	9.69897	8.03359	6.86938	7.54203	8.73583	8.99989	9.83376	9.28907	8.35257	8.85122	9.49795	9.49727	8.46459	6.95803	8.7988	9.95005	8.73308	10.435	9.55054	8.71394	10.2776	9.96243	10.3321	8.93278	10.4361	8.57187	9.83551	8.72999	6.63052	10.221	8.82633	9.03086	9.39017	9.68496
MMP17	6.45602	7.36118	7.02557	0.335613	-1.20996	1.88119	6.79119	0.437179	0.664042	0.991953	-4.61031	10.1298	4.57471	6.69864	7.49033	5.38336	6.82757	9.8089	4.16108	8.15573	6.20242	7.21383	6.05723	6.45055	6.72124	6.54396	5.29939	10.0163	10.0053	9.03447	7.42836	6.41701	6.07553	6.12495	6.82197	6.33521	6.34696	5.78346	6.73917	6.88533	7.50605	6.45401	5.06609	7.92541	5.87848	6.47362	6.98208	9.65114	7.34518
CNN1	4.0069	1.93428	1.49932	0.434955	-1.56833	2.43824	2.99874	0.437131	0.664077	0.991953	-4.61031	0.604071	0	2.45943	0.214125	1.68706	0.62293	4.55949	1.75702	1.58976	0.333424	0	0	0.250962	4.5292	2.81967	0.0703893	2.33914	3.41819	1.28688	6.2292	0.201634	3.51854	1.13093	4.25248	4.58015	2.57046	2.14405	0.321928	3.34908	0.713696	1.41684	2.91073	3.08236	8.73105	5.12391	5.83618	6.32463	7.5549
TFPI2	6.8766	3.45751	4.0026	-0.54509	-3.08841	1.99823	5.46603	-0.431496	0.668139	0.991953	-4.6104	1.20163	0.0703893	3.17951	3.55336	8.28845	5.96717	10.9613	1.48543	1.31615	6.42962	0	0	0.250962	9.51761	0.0703893	4.88215	2.70266	3.14405	4.92979	6.10538	9.79339	7.03045	12.6187	6.09043	8.68068	9.08584	4.30012	7.95327	3.34908	3.21723	6.53947	8.65123	6.50144	2.29572	6.8089	6.34074	8.14878	10.5327
NOX5	3.97739	2.75218	3.10594	-0.353762	-2.01053	1.303	3.5036	-0.429892	0.669296	0.991953	-4.61043	4.39712	0.659925	4.80839	4.97499	1.31615	2.22033	6.22978	1.75702	1.58976	3.06005	0	4.16832	2.77821	1.7866	3.99367	1.67356	4.14323	4.52857	0.594549	3.5472	0.201634	5.50875	2.64616	1.03562	3.32625	3.9241	7.41007	3.85599	5.12681	2.12763	5.57228	3.45022	3.08236	2.88753	2.60881	2.35614	5.81404	3.83794
AHNAK	11.937	12.1316	11.947	0.184576	-0.682807	1.05196	11.9866	0.428425	0.670357	0.991953	-4.61045	12.0597	11.7095	11.4958	11.6092	12.1302	12.014	13.0866	10.8364	12.5821	11.3129	11.0552	11.3487	12.4888	12.0265	12.3902	12.3882	12.4941	13.1182	12.6228	12.2022	11.3214	10.6965	11.087	11.8023	11.6427	12.1965	9.72586	11.8652	11.712	12.7215	10.3338	12.4893	14.1173	12.904	11.2246	12.1779	13.4153	13.7821
MAP3K7	8.75995	8.55491	8.46337	0.0915424	-0.339742	0.522826	8.65052	0.427335	0.671144	0.991953	-4.61047	8.17223	9.13768	9.06097	8.69735	8.95867	7.46508	8.25616	8.14027	8.28193	8.40361	8.45906	8.26987	8.48732	8.90797	8.72226	9.20065	8.82683	7.66463	8.37634	8.78549	8.76009	8.78891	8.71153	8.69982	8.95111	9.05276	8.19928	8.5938	9.12184	8.42794	9.12448	8.44874	8.28017	8.97556	8.76931	8.69599	8.83646	8.96035
NOS2	2.37842	2.35876	2.69471	-0.335952	-1.92261	1.25071	2.43687	-0.426287	0.671902	0.991953	-4.61049	1.18269	6.86332	0.250962	0.214125	1.44361	3.94486	5.13299	3.05311	2.16672	2.19219	0.963474	2.12763	0.250962	2.35896	1.23266	4.55029	4.71699	3.99186	1.1635	2.3978	0.201634	1.28096	0	1.03562	0.333424	0.62293	2.14405	0.321928	1.16993	0.713696	2.26604	2.91073	3.08236	3.46074	2.30743	2.93168	5.15218	4.4121
GLYR1	8.39631	7.82272	8.026	-0.203275	-1.16456	0.758012	8.18204	-0.425737	0.6723	0.991953	-4.6105	9.37513	8.69613	8.77903	8.81711	8.87181	7.25484	7.2666	5.86071	7.31261	7.76035	8.44787	8.15649	7.51932	8.15436	8.14812	8.8577	8.94679	3.75061	8.06668	8.24165	7.99061	9.06288	8.61291	7.88173	9.14379	9.21109	9.06929	8.76082	8.69808	8.59044	8.65499	7.83952	8.42945	8.35997	7.18814	7.78057	7.57962	8.09265
CLDN7	7.04783	6.06685	5.70756	0.359292	-1.34893	2.06752	6.53998	0.42346	0.673948	0.991953	-4.61053	6.9913	10.0627	4.38612	5.74066	3.01792	1.70044	7.57909	6.94075	4.94907	6.25077	7.68874	5.4019	4.55213	5.20281	6.82871	4.31252	4.37573	7.10371	7.23372	7.78463	4.23419	6.07553	7.38828	6.56575	4.72465	5.47379	9.45294	7.75087	7.60548	5.98891	6.62015	8.65123	10.8554	6.21684	6.73105	6.07275	8.0935	8.76344
ITM2A	7.59522	5.67108	6.0287	-0.357625	-2.07997	1.36472	6.81157	-0.418038	0.677879	0.991953	-4.61062	8.27249	6.64803	6.38767	7.2032	4.84449	5.10894	4.99684	5.46467	5.33199	7.09212	4.18824	6.5812	3.9222	5.04177	6.03694	10.3424	2.31034	4.06953	7.88399	4.91313	8.12727	8.34638	7.45006	6.3293	7.98726	8.12954	3.93263	7.84781	7.01659	6.77479	6.76898	6.66092	8.9822	11.5998	6.61868	4.33557	10.6115	4.27575
PIK3R2	9.40118	9.93279	9.69592	0.236877	-0.911664	1.38542	9.59008	0.415227	0.679921	0.991953	-4.61066	8.94889	7.66803	9.11439	9.84987	9.05322	9.5096	12.2427	10.3843	10.4922	9.68108	9.30843	9.07692	10.6596	10.1994	9.23139	8.45146	10.8098	12.1682	10.0353	9.63909	9.45851	8.35711	8.90041	10.2302	8.77099	9.22229	8.2836	8.77732	9.40655	9.85723	8.88448	10.7531	10.945	8.46357	9.7964	9.78269	12.9517	11.395
PTK2	8.10627	8.32558	8.19153	0.134048	-0.519279	0.787376	8.17693	0.413085	0.681478	0.991953	-4.61069	8.13386	8.21859	7.90081	8.5265	9.13211	9.34256	7.13607	8.05072	7.28253	7.56369	8.53489	8.00635	10.4809	8.439	8.04308	7.73437	8.65076	7.96895	7.42223	8.73711	8.11536	8.49005	8.10779	8.44431	8.44485	8.49853	7.68271	7.85562	8.50605	8.0439	7.89099	7.74153	6.02658	8.08263	7.78051	7.90635	8.15406	8.2476
ALB	2.7949	1.22923	1.49821	-0.268982	-1.581	1.04304	2.15284	-0.412754	0.681719	0.991953	-4.6107	0	0.613532	0.963474	3.9279	4.04352	2.16993	1.76553	0	0	0.333424	0	3.04439	0.250962	1.73552	1.07039	1.62293	0	0.62293	3.06695	1.774	0.201634	1.28096	1.13093	1.03562	0.333424	3.59694	5.04264	3.42492	2.50589	2.12763	3.34341	2.91073	4.96809	3.34908	1.68257	4.58316	1.7866	2.70044
ERMP1	8.01993	8.07527	7.86784	0.207427	-0.806914	1.22177	8.00304	0.411708	0.68248	0.991953	-4.61072	8.58165	7.91181	7.2635	7.29122	5.82069	8.36929	8.17837	8.55972	8.83431	7.60147	9.71461	7.41456	8.30469	7.77076	7.94661	9.60729	7.02459	7.65442	7.8327	7.95623	7.36387	8.00736	8.89794	7.41278	8.21276	8.16093	6.49921	11.2929	6.10245	7.89257	6.21548	10.182	7.58699	8.57255	7.90869	6.70169	9.73005	8.88798
WARS	9.97429	9.94703	9.65081	0.296212	-1.1531	1.74553	9.90293	0.411481	0.682645	0.991953	-4.61072	8.90662	9.31857	9.14794	8.41823	8.44977	11.4932	11.4137	9.95328	9.75596	8.46642	10.3508	8.85259	10.2077	9.90611	8.69916	9.58009	8.82435	12.6997	12.321	9.5093	11.774	9.18859	10.6271	8.58928	10.0814	8.59935	7.41007	9.68933	8.10737	11.7423	9.50492	12.779	11.4477	9.25267	9.68273	8.59332	10.9405	14.0427
SYK	8.18921	7.83238	7.68306	0.149328	-0.581997	0.880652	8.00076	0.411092	0.682928	0.991953	-4.61073	7.44857	8.95213	7.30734	6.99605	6.6768	7.70307	9.04652	6.34145	8.67557	8.07452	7.21383	7.71747	5.88289	8.73105	7.3474	9.09151	8.06819	8.50032	8.13278	7.39626	8.33145	8.2914	8.46115	6.74147	8.48607	9.449	7.12019	8.72298	7.71768	6.97648	8.73863	8.82877	8.06883	8.30287	8.27501	8.0628	8.80426	8.6852
MYH11	4.4664	2.26293	1.80211	0.460818	-1.79904	2.72068	3.39492	0.410542	0.683329	0.991953	-4.61073	5.80349	0	0.250962	2.57046	0	0	2.58736	0	5.00675	5.63749	0	3.8166	0.250962	1.69599	3.46467	1.65992	0	1.44361	3.67356	3.24945	4.92125	1.28096	2.44626	4.53294	7.42341	7.20565	2.14405	2.80735	7.22622	0.713696	4.71094	2.91073	3.08236	8.8775	0.0840643	0	6.54643	6.95942
BMPR1A	9.34378	9.17908	9.03646	0.142628	-0.559735	0.844991	9.24206	0.40884	0.684568	0.991953	-4.61076	9.45664	9.02616	8.98202	8.93796	8.6541	8.74319	10.1976	8.31184	9.01859	9.44933	8.33123	9.01321	8.81797	9.35592	9.48355	9.63361	8.2057	9.79043	9.13538	9.75358	8.01	8.69884	8.43421	9.4765	9.08127	8.22916	8.87909	8.45705	9.07446	9.50279	9.5519	9.2411	10.76	9.96884	9.39315	9.9655	11.6822	10.5152
HDAC5	9.01816	8.63597	8.83838	-0.202415	-1.20644	0.801606	8.88878	-0.405891	0.686719	0.991953	-4.6108	8.06172	8.29398	8.52888	9.50333	7.45722	8.7735	10.9354	9.09685	8.89461	8.22135	7.73234	8.79692	8.108	9.04305	8.03793	7.90533	8.38948	11.0592	9.30262	8.39938	8.6027	8.04772	7.54751	9.50926	9.11452	8.68822	8.324	8.60311	8.2948	10.2487	8.33499	9.50277	11.5408	9.15036	8.64006	8.89872	11.2476	11.3129
PLA2G2D	2.53046	1.965	2.26711	-0.302109	-1.80169	1.19747	2.33956	-0.405604	0.686928	0.991953	-4.61081	0.604071	5.32265	0.250962	3.23573	0.863938	2.22033	4.55949	1.75702	1.58976	1.04264	0	3.04439	0.250962	1.7866	1.12433	3.22651	0.594549	3.41819	5.30305	1.82375	0.201634	1.28096	0	1.03562	2.64155	0.62293	2.14405	3.04264	1.16993	0.713696	1.41684	2.91073	3.08236	2.88753	1.73552	2.35614	6.32463	3.83794
SMAD3	9.04876	9.16691	9.36687	-0.199963	-1.19613	0.796206	9.14126	-0.404134	0.688001	0.991953	-4.61083	7.72007	9.69036	8.48659	8.91043	7.73139	11.762	10.4563	10.0296	9.51505	9.18247	8.99989	8.14659	10.0113	8.89451	8.86712	8.2113	8.44692	11.0943	9.75669	9.22492	9.1497	7.99367	8.07328	9.5995	8.54578	8.06463	6.18527	8.39421	8.45142	10.152	9.19197	10.5437	9.1848	9.70812	8.4216	8.5643	10.03	11.871
PIK3CG	7.95823	6.98501	6.75665	0.228355	-0.910925	1.36763	7.48002	0.403542	0.688433	0.991953	-4.61084	7.33949	5.75141	7.64299	6.73863	3.8748	7.68145	9.83939	4.38681	7.5549	7.23122	6.00787	7.39806	5.32373	7.71836	6.10119	8.303	4.55582	9.22846	9.22968	5.73769	7.72676	8.32463	7.51578	6.46907	8.44485	8.23654	7.85798	8.29453	7.447	7.46638	8.70207	8.3524	9.41707	7.05539	7.7389	7.1374	9.71136	8.35112
ZC3H12A	9.21694	9.34968	9.10692	0.242755	-0.976286	1.4618	9.22739	0.400921	0.690348	0.991953	-4.61088	8.29989	9.7818	9.1807	10.2439	6.44741	9.82458	10.0576	8.62271	9.50377	8.63996	9.51331	10.9944	6.37016	10.3217	8.83763	10.6703	9.65168	11.0648	9.05341	7.72914	8.69759	9.30973	8.53586	8.89218	10.8699	9.36389	8.66	9.65403	9.42084	8.6027	10.4624	8.96529	8.68836	7.15157	8.77988	7.7786	5.02414	11.643
TLR4	8.66566	7.77267	7.58104	0.19163	-0.772972	1.15623	8.23045	0.399966	0.691046	0.991953	-4.61089	7.34873	6.91707	8.47703	6.73863	5.81788	7.58203	9.68426	7.15472	8.50902	8.03359	7.37964	7.46303	7.38258	8.61132	7.37069	7.54558	5.40837	9.67691	8.84486	7.7828	9.25382	8.67324	8.31384	8.24479	9.42394	9.42335	6.42694	8.06507	7.93233	8.72533	8.44973	9.96035	10.2191	8.93596	7.95099	8.76099	11.1133	9.36166
HIPK2	8.80879	9.42534	9.26478	0.160556	-0.651984	0.973095	9.0507	0.397824	0.692614	0.991953	-4.61093	7.77426	9.19702	8.44795	8.99808	10.0467	10.333	9.4196	8.9059	10.2605	8.78257	8.54886	8.99132	10.3972	9.86716	9.38243	9.53652	9.65367	10.4373	8.911	9.17075	8.70556	8.09987	8.57645	8.93502	9.73738	8.57042	5.78346	7.87873	8.51495	8.5404	7.82451	9.63147	8.90782	9.61278	8.59451	9.05365	9.22081	9.86
EIF4EBP1	9.30943	9.28901	9.43339	-0.144378	-0.876797	0.588041	9.32923	-0.396873	0.69331	0.991953	-4.61094	9.49514	9.52716	8.8437	9.32188	8.95111	8.08576	9.88241	11.4604	9.33298	8.55098	10.4277	9.47202	9.63914	9.0921	9.23424	8.33771	9.21155	9.1703	9.03196	10.0114	8.77531	9.87107	9.53319	9.10003	9.66741	10.002	10.0666	11.0257	10.4101	9.82885	9.02436	9.47255	8.77462	8.28397	9.23988	9.10567	9.01469	9.46087
ROBO4	5.63785	5.23526	4.98456	0.250701	-1.03664	1.53804	5.40878	0.392076	0.696826	0.991953	-4.61101	4.78293	2.18269	6.64847	6.98288	3.7301	3.56194	5.38509	5.68902	5.89797	6.29774	6.02791	6.47492	4.55213	5.63952	5.08449	5.49217	3.87381	4.49249	5.49729	4.15543	7.01246	6.66562	6.20692	5.90593	5.97865	7.72989	7.91199	6.5016	6.71039	4.77452	8.14369	2.91073	3.08236	6.61324	5.44394	4.97911	3.03034	3.94392
FOXO4	7.92387	7.8657	8.08976	-0.224061	-1.3759	0.927777	7.94283	-0.391636	0.697149	0.991953	-4.61102	7.6565	7.9421	8.02414	7.81391	6.95385	8.39159	9.75113	7.54373	8.73091	7.42291	5.83592	7.47889	7.22004	7.98499	8.07361	7.615	8.08736	10.9418	8.58695	7.27519	7.83232	5.34589	6.03826	7.08353	7.98726	7.4154	6.63387	6.6343	6.61427	8.57811	6.62015	9.98197	9.70757	8.42832	8.52916	7.88643	10.5168	9.93815
ADAM15	10.5658	10.7816	10.5483	0.233297	-0.971118	1.43771	10.615	0.389979	0.698365	0.991953	-4.61104	9.26061	10.6402	10.522	10.4444	10.0223	9.2311	13.8071	9.72901	11.2783	10.7367	11.4436	10.2125	10.0063	11.1319	10.1724	10.4527	10.1744	13.1162	10.9191	10.2322	10.2855	9.54417	10.1236	10.6694	9.47346	11.1116	9.08111	10.0569	10.364	11.3119	9.79703	11.9783	14.0669	10.6429	9.32769	10.3596	13.3495	12.2407
ACHE	5.45195	3.82316	4.26201	-0.438842	-2.71227	1.83459	4.81581	-0.388629	0.699357	0.991953	-4.61106	7.76607	1.45418	4.80839	5.38819	2.90881	1.38405	6.96809	3.9222	3.75809	0.333424	3.95606	5.18785	3.00899	0.948601	2.72028	0.831877	7.63474	5.58376	7.81186	4.03738	0.201634	5.9674	4.86146	4.87184	4.58015	4.78136	7.48317	4.9982	5.03078	0.713696	6.05072	4.69933	6.02658	5.42861	0.895303	1.51602	10.2498	9.82687
ALOX5	8.71849	7.71667	7.51676	0.199902	-0.836013	1.23582	8.23325	0.388509	0.699445	0.991953	-4.61106	6.40684	7.50247	8.04374	6.51916	5.31143	7.80374	9.78246	7.18745	9.09358	8.13376	6.45713	7.23064	4.75542	9.55599	7.96607	8.36549	6.13237	9.11985	9.2576	7.90899	8.67747	7.864	8.42055	8.12309	9.60327	9.42335	6.35085	8.72724	7.86425	8.25252	8.07382	9.83526	9.12037	8.73501	9.333	9.44373	10.4844	9.64378
HK3	4.1811	3.31733	3.05373	0.263591	-1.10913	1.63631	3.74448	0.386596	0.700851	0.991953	-4.61109	0	3.07211	4.80839	3.23573	0	5.20516	5.63488	0.765535	4.76182	4.76394	4.18824	3.91265	2.16672	3.94953	2.51602	3.92125	0.189034	2.42761	4.61765	3.83794	5.73552	3.51854	4.64386	4.96947	4.03034	5.37016	5.04264	4.81813	1.77821	2.12763	5.20477	7.11686	5.31361	4.57592	4.21101	5.38957	3.58976	4.90111
TCEB2	6.28216	6.48552	6.65613	-0.170617	-1.06946	0.728229	6.40666	-0.382161	0.704115	0.991953	-4.61115	6.82972	5.65793	6.73132	6.76964	7.4776	8.10533	4.48091	6.98709	6.86567	7.8416	7.93251	7.59223	7.74329	4.64097	6.96486	6.28799	5.71534	5.39575	4.90063	6.32553	7.93746	6.12681	6.78816	6.59649	6.62088	7.22062	5.99842	6.55995	6.43813	5.98891	6.49745	7.0365	6.02658	6.65421	6.94427	6.42038	4.49953	5.41346
PEBP4	3.32124	1.72053	1.41329	0.307237	-1.31553	1.93001	2.54836	0.381176	0.704841	0.991953	-4.61117	0.604071	0.659925	0.250962	0.214125	0.863938	2.22033	4.55949	1.75702	1.58976	0.333424	0	3.20633	0.250962	1.7866	2.94111	3.97636	0.594549	3.41819	0.594549	1.82375	0.201634	4.22959	0	1.03562	0.333424	0.62293	5.99842	3.58376	2.98732	0.713696	4.18349	2.91073	3.08236	2.88753	1.73552	4.30012	4.57833	3.83794
SP1	9.15371	9.52532	9.6691	-0.143786	-0.904291	0.616718	9.34763	-0.380649	0.705229	0.991953	-4.61118	9.337	9.22607	9.01873	9.26322	8.56913	10.482	10.4392	10.7853	9.90123	8.85481	8.84681	9.48384	9.96929	9.3524	9.06894	8.98672	9.44993	11.9138	9.7539	9.09811	9.90132	8.91067	8.71431	8.64929	8.73725	9.11418	8.15522	8.87258	8.69024	9.5158	9.22458	9.73696	9.66302	8.8724	8.97974	8.67444	12.0722	9.40406
SNRPF	9.62536	9.4608	9.59245	-0.131659	-0.831299	0.567982	9.57855	-0.378864	0.706545	0.991953	-4.6112	9.95482	10.4023	9.4537	9.29285	10.6901	9.01762	8.90806	9.91284	8.69978	9.56628	10.8738	9.16995	9.32672	9.66014	9.44708	10.4182	9.41804	7.54419	8.6494	9.9949	10.2287	10.5043	9.83797	8.82871	9.97496	10.6928	9.63249	10.1628	9.96003	9.09392	9.54676	11.2484	7.92541	8.99138	9.12828	8.91028	9.76437	9.48182
MMP9	10.054	9.43425	9.14719	0.287057	-1.24001	1.81412	9.72115	0.378459	0.706844	0.991953	-4.61121	9.14257	7.96757	8.70311	8.3222	12.3422	9.70428	10.4736	7.7066	7.96261	10.0251	10.8549	7.66313	10.263	10.8487	6.64688	9.89697	8.62311	10.5691	8.97444	9.41138	9.1642	9.55821	10.1246	13.6518	7.5552	7.33512	10.569	10.5729	8.07157	11.9855	11.3371	11.9864	12.7895	8.69275	9.26475	11.4483	11.6114	10.462
NOTCH1	8.19501	7.77199	7.60766	0.164329	-0.712691	1.04135	7.97413	0.377236	0.707746	0.991953	-4.61122	7.30378	6.47606	8.01095	7.1918	6.59216	6.93369	10.1338	7.75816	8.06856	8.33231	6.6642	8.01725	5.66448	8.44522	7.6725	8.94597	6.06996	9.15866	8.66544	7.85587	7.54342	8.06097	7.17722	8.36602	7.658	7.14425	9.15013	8.05154	8.1537	6.70833	8.49317	9.00806	9.52054	8.58462	7.98522	7.91504	7.49857	9.00529
SRC	8.88785	9.02552	8.91382	0.1117	-0.487486	0.710885	8.9267	0.375318	0.709162	0.991953	-4.61125	9.57628	8.20623	9.10821	8.77956	8.64537	8.94737	9.53631	8.4839	8.94114	8.68909	9.8309	8.91782	8.67472	8.99949	9.60971	8.63172	8.82263	8.15785	9.14481	9.80193	8.29499	8.90334	8.59481	9.36905	9.98038	8.24389	10.0902	8.86102	9.19569	8.6388	9.01692	8.01759	7.92541	8.20516	8.66683	8.87529	8.44357	9.6245
EIF4E2	10.2311	10.1269	10.022	0.104967	-0.458491	0.668426	10.1638	0.375061	0.709352	0.991953	-4.61126	10.0007	8.81445	9.9116	10.0759	9.45129	9.88906	11.3506	10.4504	10.2538	9.48517	9.83947	10.2499	10.2063	10.0706	9.46822	9.69853	10.7197	10.8126	10.2217	10.6242	9.54313	10.6092	9.15246	10.2105	9.90257	10.0902	10.2402	10.1198	10.7222	10.0281	11.1324	10.5581	9.72211	9.44415	10.3017	10.4504	10.9983	10.9262
SPINT1	8.84544	9.1402	9.31845	-0.178247	-1.13692	0.780423	9.0121	-0.374337	0.709887	0.991953	-4.61127	9.34782	10.1276	9.69146	9.27675	7.16601	8.64346	10.3771	9.99663	9.23919	8.9273	9.74685	8.24236	7.98516	8.6685	8.96749	9.57692	9.70503	9.68489	9.36245	9.67529	7.67087	8.69884	8.86053	8.72792	9.59152	8.41638	9.38774	10.0018	9.06843	9.77037	9.23101	9.02898	10.2495	5.86245	8.25791	8.62037	9.25857	10.4647
SMURF2	8.86996	8.68897	8.578	0.110976	-0.486216	0.708169	8.76732	0.374131	0.710039	0.991953	-4.61127	8.67895	8.39536	8.94084	8.97499	8.80697	8.8052	7.80258	8.91603	7.88105	8.34354	8.40621	8.71915	9.67723	9.10643	9.00383	8.56182	8.6157	7.4763	8.96307	8.70543	9.22918	9.21837	9.06523	8.77584	10.2761	8.62772	9.47102	8.60311	9.36776	8.44162	9.29992	7.39985	7.97482	8.35063	9.30579	8.93564	7.29048	9.20975
HMOX1	8.58746	8.14202	7.93216	0.209856	-0.926676	1.34639	8.34751	0.371748	0.7118	0.991953	-4.6113	9.16807	6.3466	8.69898	7.82133	5.96878	4.35403	11.0214	7.66235	10.3479	8.23946	7.23993	8.03342	6.59902	9.29036	9.20494	8.57414	6.3572	8.47013	9.17383	8.37977	7.67899	8.9749	7.7412	8.92899	9.30225	8.91226	8.13263	8.14354	9.37756	8.18085	9.02436	9.12928	8.77462	6.85898	8.10119	9.43265	8.77558	11.2979
NRP2	10.2951	9.24199	9.06524	0.176751	-0.786439	1.13994	9.79172	0.369453	0.713498	0.991953	-4.61133	9.45306	6.75609	10.6111	9.03681	8.3302	8.19027	11.7665	8.21563	9.2275	9.15094	8.59347	8.37921	7.76706	9.77983	9.21174	9.08736	9.53304	8.7418	10.2747	11.1428	9.64602	10.5401	10.0479	10.4654	10.2359	10.1925	10.6104	10.3288	10.8924	8.83838	10.6778	9.9384	9.87311	9.17203	10.6264	11.2934	12.9358	11.892
TGFB2	7.47674	6.23192	5.96198	0.269937	-1.20958	1.74946	6.8695	0.367325	0.715074	0.991953	-4.61136	6.63256	5.57531	6.25965	6.62454	6.0864	5.61324	4.86096	6.42626	5.57894	5.00899	7.09476	6.5812	2.50589	7.80193	7.15411	5.97407	8.18527	3.71918	6.45615	8.06958	6.13996	6.55796	8.75839	5.85574	11.0309	5.70432	9.57509	6.35526	7.83611	6.19692	8.70207	3.45022	6.35984	6.30268	8.93884	7.08491	7.54782	10.9232
ESRP1	9.65924	10.7353	10.9227	-0.187455	-1.22283	0.847924	10.175	-0.364508	0.717161	0.991953	-4.6114	10.665	10.6438	10.4819	11.2582	10.7422	10.2579	11.9219	10.8338	11.4999	9.68548	10.4907	10.2337	11.6539	10.6853	11.0276	10.9922	10.9745	11.3758	9.89612	11.0729	8.56818	9.77413	9.29395	10.3436	9.16932	10.5652	9.90293	10.0399	10.5873	11.515	9.11059	11.3138	10.7025	6.20555	8.51298	9.72248	10.5153	10.7915
ANXA2P2	14.3616	14.839	14.6356	0.20337	-0.923339	1.33008	14.5331	0.363399	0.717984	0.991953	-4.61142	13.151	14.8631	13.7579	13.3945	14.7656	14.9959	16.6576	15.2141	14.9209	14.4568	13.9896	13.0651	15.1411	15.3454	14.099	14.4959	15.8654	16.5604	15.1499	15.0604	14.4462	12.846	13.179	14.3532	14.3022	14.6916	13.242	14.1307	13.6576	15.6095	13.0569	15.9773	16.6956	13.3604	14.5461	15.1792	16.6817	16.7804
BCAS1	2.96667	1.79136	2.09656	-0.305193	-2.01209	1.4017	2.50535	-0.359978	0.720523	0.991953	-4.61146	4.39712	0.659925	0.250962	2.57046	0.863938	2.22033	4.55949	1.75702	1.58976	0.333424	0	3.20633	0.250962	1.7866	1.12433	2.62527	1.17632	3.41819	0.594549	5.18903	0.201634	3.79597	0	2.76341	6.35773	0.62293	3.43962	0.321928	2.50589	0.713696	1.41684	2.91073	3.08236	2.88753	1.73552	3.24031	5.81404	3.83794
ITGAM	6.86966	5.209	5.43305	-0.224056	-1.47951	1.03139	6.1764	-0.359307	0.721022	0.991953	-4.61147	4.9644	6.59021	5.84925	4.86443	0.782409	5.62761	6.90965	5.79051	7.51901	6.3651	4.99095	6.36001	4.69098	5.43962	5.53076	6.63358	0.565597	4.50526	6.13093	6.08619	7.54342	6.69988	6.15826	6.2149	7.53574	7.68741	6.27034	6.21684	5.66391	5.74551	5.72574	9.02898	8.02259	6.75221	6.93062	7.26838	8.39827	7.15765
TNFSF13	8.69504	8.1608	7.88483	0.275966	-1.28441	1.83634	8.40241	0.356071	0.723427	0.991953	-4.61152	5.74012	8.15932	7.87191	6.0237	6.80478	8.26721	12.1579	7.0955	8.8431	7.84944	7.37964	6.13894	6.7811	10.0618	6.7305	8.71407	6.83302	11.2486	9.78449	8.24726	8.78283	7.38586	7.20926	8.46952	8.82423	8.43575	6.27034	8.26557	7.28993	8.90415	7.62403	10.9741	11.7575	7.06512	9.00115	9.83857	12.4809	11.4982
TNN	3.34251	2.11111	1.84447	0.266642	-1.25158	1.78487	2.7419	0.353591	0.725273	0.991953	-4.61155	0.604071	0	3.90593	2.82782	0	1.35614	4.55949	1.75702	1.58976	3.98823	0.963474	4.5735	0.250962	0	1.36737	2.22959	3.75061	3.41819	2.68032	0	0.201634	5.42962	4.38681	1.42761	3.49697	2.1375	5.04264	4.28392	4.26228	4.13093	4.55582	2.91073	6.02658	0.871844	0	3.31615	6.32463	3.83794
CSF2RB	4.72545	3.18131	2.87612	0.305186	-1.45284	2.06321	3.97812	0.349501	0.72832	0.991953	-4.6116	2.59932	1.40599	6.63125	5.57501	0.526069	0	5.59902	1.16993	2.37851	5.16872	5.14608	6.47492	1.08406	2.96532	2.7137	3.904	1.59932	1.42223	4.51602	0	6.83504	6.82896	5.80607	3.904	6.44394	6.72846	6.56818	6.68776	6.51112	4.37851	6.87135	6.15178	6.63052	2.94673	2.70266	2.64155	2.58496	2.94673
CCBE1	4.16755	4.04737	3.73056	0.316809	-1.51603	2.14964	4.05077	0.348004	0.729437	0.991953	-4.61162	6.3579	1.73118	4.80839	2.57046	4.63575	1.76977	4.55949	1.75702	5.38509	1.04264	8.1177	4.08746	4.55213	4.78816	4.23573	3.76447	4.98504	3.41819	5.30305	0.226509	5.82604	4.70377	7.0936	1.42761	6.63923	5.31542	4.83491	8.86102	4.56621	4.37851	4.55582	7.19298	4.51286	3.96901	0.137504	2.69822	4.57833	3.83794
HSD17B12	9.81514	9.79171	9.67789	0.113823	-0.546389	0.774035	9.78196	0.347101	0.73011	0.991953	-4.61163	9.915	10.6074	9.04486	10.1876	9.40714	8.262	10.4637	9.23821	9.97505	9.02445	9.67844	9.37819	8.32085	10.2458	10.0573	11.3759	10.3071	10.0416	9.103	10.1761	9.51169	10.5378	10.3193	8.36602	9.66741	9.7799	9.30945	8.5938	9.67633	9.76492	9.77078	9.12928	9.1848	9.91719	10.2949	9.90497	9.52074	10.9511
CIB1	10.0083	9.89158	10.0065	-0.114957	-0.782139	0.552225	9.97943	-0.346896	0.730263	0.991953	-4.61164	10.6959	10.8055	9.76406	9.31402	9.62691	9.02829	10.9792	9.47433	10.3706	9.61099	10.3697	8.55359	9.72651	9.79134	9.4289	10.3801	10.7433	9.30572	10.6509	10.2463	9.42272	9.49147	10.0017	10.2618	10.21	10.1423	9.09284	9.96806	9.66438	9.93677	9.33617	10.8794	9.72211	9.89794	9.6858	9.9409	11.436	11.9227
STAB2	2.47363	2.67374	2.41645	0.257289	-1.24316	1.75774	2.51111	0.345229	0.731507	0.991953	-4.61166	0.604071	0.659925	1.64616	2.26003	4.37365	4.29793	4.55949	1.75702	1.58976	4.20006	0	0	0.250962	4.19692	4.51096	5.8387	0.594549	3.41819	3.37573	3.02503	0.659925	1.28096	0	1.03562	3.13093	0.62293	2.14405	3.85599	1.16993	0.713696	1.41684	2.91073	5.31361	4.66391	2.60881	2.35614	4.57833	3.83794
PIK3R5	6.98942	6.34888	6.14603	0.202857	-1.00027	1.40599	6.66417	0.339459	0.735821	0.991953	-4.61173	5.78633	5.9222	6.42794	4.22419	4.10014	6.96174	8.69122	5.55857	7.64191	6.74886	6.08683	6.37695	5.91169	7.21772	5.9782	6.63662	3.68482	8.25446	7.88978	5.05181	7.79552	4.95093	6.65449	6.99379	8.804	7.85031	2.14405	6.86802	6.36124	6.61471	6.10769	8.31881	8.56468	7.65971	7.25607	7.0009	7.6111	7.59865
CTNNB1	11.6644	10.952	10.8451	0.106874	-0.529454	0.743201	11.3264	0.338142	0.736806	0.991953	-4.61175	11.2097	11.2681	11.215	10.7259	11.8604	9.60159	10.9547	10.2543	10.5162	11.8697	10.6015	10.0112	9.926	11.6317	11.164	11.8742	10.9201	9.67393	10.7119	12.0876	11.1268	11.8979	12.5058	11.7857	12.6266	11.2987	11.5319	11.5202	11.5761	10.6433	11.3356	10.862	11.1896	11.4552	11.7568	11.9194	12.1659	12.8478
IL10RA	8.81239	7.88888	7.72424	0.164635	-0.817126	1.1464	8.36901	0.337618	0.737199	0.991953	-4.61176	8.93787	6.55796	8.87682	7.91433	4.50335	7.36772	9.78344	8.09835	7.47832	7.30186	7.23993	8.47695	5.55949	8.60559	7.85605	9.01207	6.4348	8.69665	9.45259	8.14165	8.51029	9.93704	8.59175	7.48043	9.10792	9.70202	9.13883	8.50243	8.39468	7.41177	9.62699	8.3524	9.67804	7.09824	8.02342	8.14231	9.69371	8.42114
ACVR1	9.42087	8.74838	8.85988	-0.111497	-0.777468	0.554473	9.14429	-0.337068	0.73761	0.991953	-4.61176	10.1063	8.14236	9.02203	9.20207	9.02622	8.26252	7.411	9.65621	8.91013	8.93472	8.54886	8.30579	8.41401	9.10148	9.24593	9.01153	9.51716	6.76951	8.76765	9.61554	8.77906	9.77012	9.06741	9.59569	9.96223	9.0694	10.0058	9.27547	10.4524	9.08521	10.5054	8.85244	7.92541	8.91537	9.1307	9.52427	8.93272	9.87097
HEG1	10.3671	9.70569	9.58861	0.117083	-0.586004	0.820169	10.0497	0.335268	0.738958	0.991953	-4.61178	10.219	8.24484	10.6825	9.72107	8.38509	8.98922	10.0049	11.0775	8.9733	9.18559	8.2131	9.41153	8.78349	10.5549	9.83613	9.95229	11.7484	8.91238	9.47482	10.6899	10.6814	10.305	9.83284	10.4944	10.5411	10.2392	10.4045	9.6224	10.7241	9.58224	10.2852	10.3072	10.6117	10.7775	10.3737	11.0737	10.7726	11.3269
HSP90B1	10.0054	9.74182	9.62705	0.114762	-0.580427	0.80995	9.8653	0.332356	0.741141	0.991953	-4.61182	9.35751	8.97874	9.34221	9.10821	9.50418	9.52675	10.9931	9.78968	10.0431	9.87107	11.4056	8.91492	8.54338	10.6428	9.51469	9.62315	9.26606	9.1109	9.71483	10.5525	9.35599	10.5164	9.36161	10.1904	10.1615	10.1579	11.1463	10.1581	9.63608	9.35502	9.49959	10.9023	8.9822	9.77844	10.2541	10.0311	9.87174	11.8072
PTPRM	7.49379	6.67384	6.46742	0.206418	-1.04498	1.45781	7.08808	0.332095	0.741337	0.991953	-4.61182	7.84405	4.42559	7.56384	7.21442	6.65392	5.01257	5.57471	6.08194	7.83573	6.89312	5.35191	6.63865	4.13175	7.90069	7.99033	8.01251	7.08406	3.30743	7.93558	8.16616	8.00355	7.72151	8.61291	7.84367	8.11759	7.85991	5.66278	6.6343	7.33083	5.08491	7.84141	5.9905	5.31361	9.163	7.97894	7.99994	4.46728	8.94254
LY96	8.98594	7.76451	7.89039	-0.125871	-0.894017	0.642274	8.46826	-0.329908	0.742979	0.991953	-4.61185	9.40846	7.3435	7.95	7.56285	8.2317	8.13812	8.25899	7.31805	6.80181	7.02414	7.01636	7.43904	7.36186	8.61872	6.95571	8.92359	6.71617	9.28251	7.77841	8.29315	9.38355	9.46191	8.10779	7.49689	9.78152	10.1753	8.30396	7.97493	8.02248	9.38368	8.41625	9.53238	10.1346	8.93145	8.39566	8.6537	10.9517	9.45199
ITGA3	10.9051	10.9759	10.7913	0.184559	-0.942916	1.31203	10.8997	0.329562	0.743238	0.991953	-4.61186	11.2089	7.13463	11.1532	11.1379	11.6854	11.6947	12.461	8.40365	12.2423	11.2406	11.8849	10.3607	11.4624	11.3071	10.084	9.88114	11.9784	11.3481	11.3257	9.86151	10.9361	8.62958	11.5015	11.6408	11.6104	11.6368	12.323	11.9437	11.4963	12.2632	10.7931	10.6622	10.2395	7.95646	11.952	10.4696	10.7479	12.9082
DESI1	8.26207	8.88846	8.77755	0.110911	-0.56726	0.789082	8.51828	0.329264	0.743462	0.991953	-4.61186	8.32854	7.12608	8.8622	8.88591	8.78401	9.87923	7.93958	9.13461	10.0578	8.29241	8.41003	8.58316	8.49681	9.09693	9.51531	9.2451	9.46795	9.23898	8.13042	9.29602	8.83823	7.7048	8.79854	8.56609	8.97304	8.32926	6.56818	8.38349	8.24217	7.26538	7.85811	8.539	7.52191	8.7253	8.7827	7.94714	7.23045	8.9025
NDNF	5.97869	3.29782	2.9863	0.311522	-1.60153	2.22457	4.72489	0.327847	0.744526	0.991953	-4.61188	4.49761	0.613532	7.47054	3.40327	0.815575	2.16993	4.55949	1.75702	1.58976	4.69599	0	2.12763	0.250962	1.73552	4.27501	3.59932	3.89433	3.41819	4.63981	7.6393	2.33056	3.79597	2.64616	5.95443	7.54551	0.62293	4.59216	4.18824	6.23764	7.355	5.4002	7.11686	7.92541	9.21832	7.53636	7.50993	8.42181	5.49217
CDH1	8.83503	10.4332	10.214	0.21911	-1.13307	1.57129	9.50149	0.326241	0.745733	0.991953	-4.6119	10.6452	11.077	9.99942	9.30611	8.83434	9.78198	10.9435	10.2178	11.121	9.82787	10.8055	9.71333	9.73054	10.6239	10.4776	11.3457	11.1907	9.97117	10.0959	10.9825	9.24017	6.55796	9.58918	8.95893	10.0593	9.21109	8.86549	9.51329	8.71366	10.2448	8.88448	10.0552	11.3987	2.46728	7.99921	8.22154	8.37678	11.71
P3H2	6.17113	7.55367	7.25593	0.29774	-1.55037	2.14585	6.72605	0.324354	0.747151	0.991953	-4.61192	7.53877	0	8.0821	10.0366	7.04396	8.24512	7.40531	8.47974	8.4718	4.38474	7.54944	7.60666	7.90183	7.9334	6.19279	6.20124	8.96006	9.12807	8.86112	8.37104	7.51657	2.72028	8.42055	6.62673	8.72438	9.06525	3.93263	8.81378	6.74106	7.38362	4.55582	10.0346	4.51286	5.77821	5.25248	6.94087	5.82248	8.09882
SERINC5	9.31486	9.18531	9.28917	-0.103862	-0.748621	0.540896	9.27806	-0.324317	0.747179	0.991953	-4.61192	10.262	9.04141	9.5297	9.53524	9.05829	8.49685	9.99858	8.22255	9.45793	8.86261	8.80658	8.77146	8.22694	8.89203	9.39337	10.3037	10.4011	9.12487	8.60478	9.65102	8.19673	8.66463	8.51033	9.23348	9.73951	9.94901	8.57886	9.17003	9.08047	9.59761	8.97157	9.85884	10.1127	9.48228	9.17919	9.86017	10.8137	9.9675
AKT2	9.77697	9.88411	9.77536	0.108752	-0.570521	0.788025	9.80284	0.322331	0.748673	0.991953	-4.61194	9.43118	9.16629	9.65589	9.24403	9.10782	9.8612	11.3695	9.953	10.1893	9.73948	9.47717	9.48186	9.74655	10.1941	9.68711	9.73439	10.0571	10.5517	10.1516	9.9042	9.40082	9.32625	9.55054	9.99605	9.93458	9.83444	8.52791	9.63829	9.64017	9.43252	9.17205	10.7531	10.781	9.92871	9.57688	9.82133	11.3109	10.8867
APC	7.00886	7.13172	7.21944	-0.0877172	-0.641774	0.46634	7.08101	-0.318742	0.751376	0.991953	-4.61199	7.41574	5.43763	7.19515	7.79896	7.4489	7.12091	8.303	7.08746	7.16722	7.23122	7.2485	6.94216	7.6946	6.93239	6.81442	6.70501	7.65356	7.15967	6.98071	7.08672	7.40361	7.20721	6.45467	7.8308	6.76182	7.45393	7.44708	6.83693	7.447	6.73091	7.45853	7.93133	6.50144	6.53123	7.61603	5.9222	6.40769	6.84937
EPN3	6.83919	7.8658	7.65187	0.213934	-1.15672	1.58459	7.25267	0.314239	0.754771	0.991953	-4.61204	5.48349	6.58931	7.64299	7.38422	4.53543	7.5216	11.4732	8.72972	9.50684	4.89191	7.91097	8.97748	8.40395	7.8485	8.30866	7.19022	6.77096	11.1096	6.8936	8.21796	7.33342	5.72356	5.30961	7.95489	5.91982	5.37016	9.0332	7.17263	6.96544	6.87909	6.65878	8.62399	9.56961	5.37434	7.0027	9.01606	7.52074	6.13031
FGF18	4.8906	2.20284	2.44817	-0.245335	-1.82452	1.33385	3.74511	-0.312778	0.755874	0.991953	-4.61206	1.79909	3.0018	3.51475	3.6893	2.11103	2.50589	1.76553	3.64616	0	3.98823	0	3.7137	0.250962	1.7866	4.42156	1.67356	0	0.62293	1.9222	5.8515	4.14323	4.22959	3.25096	3.44361	6.0354	0.62293	4.59216	4.18824	5.59842	2.58976	4.8515	2.91073	6.20281	7.16672	6.1819	5.79623	7.38223	4.38957
ELF3	6.53705	6.94329	6.6107	0.33259	-1.81689	2.48207	6.65108	0.311519	0.756824	0.991953	-4.61207	10.1767	9.60909	8.02414	4.13258	0.871844	1.78241	8.7974	9.03543	7.06674	8.97128	7.67603	7.76984	1.72683	6.48752	7.06921	7.80174	5.69404	6.31125	8.89539	7.97304	2.33056	4.70377	4.0036	6.43546	6.40139	4.0635	4.30012	5.73254	5.30195	7.66626	6.62015	8.09898	10.4809	6.19259	5.08236	7.07991	4.63169	10.0647
KRIT1	8.0908	7.85142	7.99838	-0.146959	-1.10137	0.807448	8.0138	-0.310007	0.757966	0.991953	-4.61209	9.02117	7.92446	8.18557	8.68113	8.46491	8.31229	6.40139	7.30606	7.68839	8.4458	8.17298	8.40429	8.424	7.10497	8.19076	7.79364	7.76818	6.39043	7.70349	7.96705	7.93074	9.2533	8.4843	8.00169	8.23711	8.49853	9.06929	8.16254	8.81086	7.42559	8.50383	7.52301	3.08236	8.59077	7.76474	7.40386	7.5815	7.87474
CD24	11.2451	12.2507	12.4272	-0.176491	-1.32326	0.970276	11.7273	-0.309854	0.758082	0.991953	-4.61209	12.6579	12.3512	12.2877	11.5406	11.6696	12.5955	11.0504	14.5813	13.1109	9.08574	12.542	12.6557	14.3787	12.1724	12.1237	11.7825	13.4132	12.7008	12.0629	11.8405	12.9064	10.9195	11.177	11.4076	12.8917	11.5521	11.8428	12.1723	13.5728	12.3213	9.76192	11.9151	11.3805	8.95335	11.1798	11.2562	10.3163	10.5532
CHRDL1	5.90936	3.08965	2.67984	0.409816	-2.25642	3.07605	4.57419	0.309457	0.758382	0.991953	-4.6121	5.6879	0	0.250962	2.57046	0.659925	0.176323	6.62395	1.75702	6.39197	5.93263	0	4.6865	0.250962	0	5.55029	5.73281	0.594549	3.41819	7.82024	0	6.61603	7.00338	6.23821	6.04658	6.35773	6.97797	2.14405	6.19259	8.00994	0.713696	1.41684	2.91073	7.70881	9.81988	4.68032	0.0285692	12.6356	9.86389
OGN	8.457	5.267	4.90589	0.361108	-2.02312	2.74534	6.967	0.304928	0.761806	0.991953	-4.61215	8.75154	5.35931	8.09466	5.30597	3.5373	2.22033	4.55949	1.75702	4.56742	9.35841	2.69599	4.24413	3.53605	1.7866	6.12019	8.16476	0.594549	3.41819	6.84411	11.1741	6.18606	8.19879	4.14323	8.27366	7.82801	6.5738	6.18527	7.24555	7.95867	5.65449	7.16802	8.09898	11.9019	13.1244	10.373	10.5562	13.1907	8.24065
FREM1	4.56473	3.70975	3.46724	0.24251	-1.36125	1.84627	4.13624	0.304438	0.762178	0.991953	-4.61215	5.1823	1.87184	4.74631	5.12598	2.77189	0.62293	4.55949	1.75702	4.56742	4.20006	5.35191	4.88947	0.250962	0.189034	4.08916	5.8775	3.59216	3.41819	5.85798	3.09085	2.33056	5.85075	2.64616	1.03562	4.72465	5.86542	7.93823	4.94064	5.95303	3.45154	6.83794	2.91073	7.22795	6.34749	2.07039	3.0321	5.01614	4.03562
ADAM28	6.49531	5.04303	5.28743	-0.244398	-1.86229	1.37349	5.89873	-0.304129	0.762411	0.991953	-4.61216	6.84109	4.83542	6.68215	5.17313	0.807355	6.82133	4.90977	4.36247	7.15411	5.9028	0	6.23534	0.250962	6.91217	6.0917	7.10696	4.36036	5.18507	7.31669	6.11124	5.49953	7.10884	6.74497	6.36562	8.24916	6.94228	7.20906	5.69822	7.447	4.68538	7.77255	3.45022	5.82579	3.34341	6.75702	7.15076	4.68594	5.59962
ABI3BP	9.91131	7.74227	7.96679	-0.224523	-1.72972	1.28067	8.99219	-0.300315	0.7653	0.991953	-4.6122	8.43892	6.2817	6.92659	7.36405	7.37565	9.6882	8.90382	7.71473	9.00748	9.9629	5.21801	9.65365	5.09255	5.20477	8.73318	9.13049	5.58195	10.165	9.2774	7.14507	10.3287	9.798	8.50708	8.06915	7.60288	10.2719	8.70653	8.19977	11.4249	7.11967	10.476	9.37786	9.07577	12.5195	10.6479	7.0217	11.9609	11.614
MS4A6A	6.7726	4.48736	4.73115	-0.243794	-1.88959	1.402	5.8057	-0.298233	0.766878	0.991953	-4.61222	7.09761	5.45681	7.17163	5.17313	0.15056	1.50589	7.65907	2.22651	6.13914	5.06393	5.50335	6.09866	4.69098	5.00988	3.79805	4.5373	3.44626	4.1035	5.99797	1.11103	7.78803	7.77056	7.76295	4.65478	9.24634	8.79711	5.99842	6.97212	7.40931	5.87234	7.68152	7.46271	7.92541	6.78346	5.96625	4.19061	5.04963	7.50287
C3AR1	8.18537	7.09769	6.97547	0.122219	-0.709061	0.953498	7.67751	0.296005	0.768568	0.991953	-4.61225	6.848	7.03606	7.76587	5.80193	6.33181	6.98857	8.83412	5.91743	7.25541	7.70065	6.75154	6.45894	6.02104	8.06749	6.06544	7.94989	5.80478	7.76062	7.79331	7.70086	7.60429	8.39934	8.60689	7.39541	9.24034	9.56794	7.25162	8.00326	7.04144	7.87246	7.02724	8.98684	9.1848	7.84248	7.42861	8.74974	9.88804	8.73897
S100A7	7.82961	12.1684	11.6493	0.519091	-3.11877	4.15695	9.65413	0.287281	0.775197	0.991953	-4.61234	13.2782	15.8504	12.3662	11.4317	0.378512	6.20672	13.8845	16.1302	15.3172	11.2548	12.6527	14.5874	5.63023	10.9564	14.5103	14.0919	12.5119	12.1321	13.234	12.2903	8.70556	1.28096	3.12267	9.56875	4.1375	10.0256	2.14405	6.46123	10.695	13.6035	6.3156	12.7697	12.206	2.91073	1.24489	10.3477	7.7301	6.12784
GATA4	2.1407	1.51779	1.30436	0.213438	-1.28492	1.71179	1.82116	0.286791	0.77557	0.991953	-4.61235	0	0.659925	4.54102	0.214125	2.11103	2.22033	1.99277	0	0	5.70846	0	0	0.250962	2.18269	2.65535	3.22651	0	0.847997	0	1.82375	0.201634	1.28096	5.90737	1.03562	0.333424	0.62293	2.14405	0.321928	1.16993	0.713696	2.90304	2.91073	5.82579	5.03298	1.73552	2.35614	2.4489	1.26903
TPSD1	4.16781	2.84658	3.1194	-0.272821	-2.18861	1.64296	3.63516	-0.286708	0.775633	0.991953	-4.61235	3.904	0.659925	5.55428	3.55336	0.863938	2.22033	4.55949	5.16952	1.58976	0.333424	0.963474	4.24413	1.72683	1.7866	4.32553	3.22651	0.594549	3.41819	4.38957	6.3036	0.201634	6.31488	2.82375	1.03562	3.49697	2.1375	7.85798	4.75275	6.0542	0.713696	6.90388	2.91073	5.82579	2.88753	1.73552	6.14853	4.57833	3.83794
TIMP4	3.08268	2.17981	1.89868	0.281124	-1.72523	2.28748	2.62518	0.282098	0.779143	0.991953	-4.6124	0.238787	0	2.97636	5.12598	2.08066	0.214125	2.26003	0	4.19219	0.333424	0	4.5735	0.250962	2.99277	3.6792	7.17632	0	1.1177	3.854	0	4.47638	1.28096	2.21412	1.03562	6.24203	5.19928	2.14405	4.08576	1.77821	0.713696	1.41684	2.91073	3.84398	7.11082	1.22033	0.344828	7.38085	1.53605
PLXND1	9.77729	8.76576	8.6752	0.0905631	-0.557159	0.738286	9.30961	0.281495	0.779602	0.991953	-4.61241	8.88044	8.35522	9.48029	8.85372	7.98014	7.48067	9.93283	7.82133	9.29216	9.02445	8.52783	9.01592	6.98379	9.67481	8.78424	9.19303	8.38461	7.92914	9.31599	9.58958	9.00234	9.6353	8.95353	9.78818	9.82435	10.5593	9.83469	9.72807	9.82335	8.70843	10.1389	8.70421	9.88608	10.5329	9.29094	10.1343	10.2367	10.3305
SLC44A4	1.35342	1.0398	1.22077	-0.180968	-1.48153	1.11959	1.25023	-0.280143	0.780633	0.991953	-4.61242	0	3.79494	0.250962	1.85997	0	0	3.61471	0.815575	0.650765	0.333424	0	2.86394	0.250962	0	0	0	2.26604	2.47249	3.25096	0	0.201634	1.28096	0.464668	1.03562	0.333424	2.57046	5.53076	0.321928	1.16993	0.713696	2.26604	2.91073	3.08236	0	0	0	3.63343	2.89336
VAMP8	8.38498	8.88607	8.77416	0.111902	-0.692745	0.916549	8.58531	0.279989	0.780751	0.991953	-4.61242	7.97562	8.84266	8.73954	7.79896	9.02126	8.70722	10.2164	8.61839	9.04745	8.47662	9.02265	8.23769	8.95867	8.90794	8.4947	9.07682	9.21313	9.66551	9.2261	8.46691	8.72134	7.67073	8.50387	8.03579	8.69391	8.87015	6.81481	8.12433	8.14226	9.44956	7.68152	9.9712	9.69288	6.19889	8.71737	8.28401	9.47715	9.95922
ID4	9.214	7.8099	7.60789	0.202006	-1.25061	1.65462	8.54955	0.279976	0.78076	0.991953	-4.61242	9.62841	4.46597	8.06302	9.35034	6.0177	4.45943	8.79048	10.0325	7.66313	8.85481	5.83592	8.08076	5.36562	8.90908	8.34762	9.10384	8.96558	3.24336	9.82034	9.38191	7.84681	9.21837	7.52215	8.22521	10.8042	8.5409	8.79539	8.18745	8.70587	8.25252	9.5364	8.01759	9.30561	11.138	8.27738	9.37136	9.90787	12.2762
EPHB1	2.86111	3.15702	3.37528	-0.218262	-1.79115	1.35462	3.03628	-0.279377	0.781217	0.991953	-4.61243	4.39712	0.659925	3.7866	5.6097	2.61824	3.37016	5.68566	1.75702	2.49313	0.333424	0	4.08746	3.20633	5.0063	1.82782	4.98641	2.69153	3.41819	4.47768	4.69209	0.201634	1.28096	0	1.03562	2.90689	4.93452	2.68482	0.321928	1.16993	0.713696	1.41684	4.69933	6.02658	4.16591	2.60881	2.35614	4.57833	3.83794
NDP	3.14406	1.87499	2.0495	-0.174508	-1.43839	1.08937	2.61493	-0.277984	0.78228	0.991953	-4.61244	1.47508	1.50589	1.64616	2.82782	0.863938	2.22033	4.55949	1.75702	1.58976	0.333424	1.91073	3.91265	2.16672	1.7866	0.659925	1.67356	0.594549	3.41819	2.34483	1.82375	0.201634	1.28096	0	1.03562	4.03034	2.1375	5.89482	2.52356	2.50589	0.713696	5.4002	2.91073	3.08236	2.88753	3.67243	3.86592	4.57833	3.83794
MED23	7.56002	7.00441	7.10273	-0.0983216	-0.819291	0.622648	7.33274	-0.274562	0.784891	0.991953	-4.61248	7.81628	7.98459	7.64299	7.7139	7.65642	6.67596	4.59991	6.78097	7.05355	7.23122	6.81096	7.38965	6.32823	6.82515	7.63118	7.75148	7.6517	5.11811	7.34908	6.96174	7.34367	8.17473	7.98328	7.34181	7.64897	8.18403	8.62808	7.38137	7.87811	6.93829	7.96999	6.54952	6.20281	8.17842	7.14598	6.89239	6.36492	6.90485
EPS8L1	7.10184	8.23252	8.42864	-0.19612	-1.63457	1.24233	7.64359	-0.274497	0.784941	0.991953	-4.61248	8.2628	9.29611	6.63125	7.7139	4.86938	6.89373	11.6329	10.1388	10.4189	7.11842	8.26491	8.82502	7.10056	6.19357	9.49783	8.17672	8.28702	10.9625	7.75782	8.37339	7.23783	6.97568	6.61912	7.41278	6.31252	6.5738	8.64411	7.23372	6.23764	7.34047	7.43638	7.58082	10.7243	2.6893	7.36527	7.1535	7.36343	5.6091
HK2	9.38642	10.0817	9.91563	0.166095	-1.06443	1.39662	9.66222	0.271754	0.787036	0.991953	-4.61251	8.67334	10.2437	8.45286	9.59268	7.46213	10.6746	9.85857	13.5756	10.7071	7.42291	10.497	11.3487	12.848	9.19751	9.63276	10.0953	9.86655	11.9311	9.65136	8.40774	9.7206	8.48022	8.0063	8.60452	9.39716	9.33666	8.45705	10.1738	9.32789	12.5352	9.82706	10.4537	9.63256	7.78129	8.3975	8.59902	8.13062	10.5145
NRXN3	3.714	1.62776	1.84155	-0.213792	-1.80714	1.37956	2.82954	-0.270141	0.788269	0.991953	-4.61252	0.604071	0.659925	2.45943	1.85997	0.863938	2.22033	4.55949	1.75702	1.58976	0.333424	0	3.20633	0.250962	1.7866	4.22342	1.67356	0.594549	3.41819	0.594549	1.82375	0.201634	4.56255	3.47897	1.03562	6.97957	0.62293	5.04264	0.321928	5.21684	0.713696	5.09635	2.91073	3.08236	2.88753	1.73552	2.35614	4.57833	3.83794
PTPRB	4.07008	1.98916	2.21868	-0.229525	-1.94936	1.49031	3.19113	-0.268691	0.789378	0.991953	-4.61254	3.22651	0.443607	4.61294	5.64357	0.432959	0	1.40054	2.47249	1.73552	2.54102	3.86888	5.82934	0.250962	1.3505	2.05658	2.14078	1.19535	0.263034	2.32769	0.0565835	6.31669	5.78842	5.27947	3.69153	7.20623	5.8268	6.27034	5.98071	6.54628	3.21723	6.73322	2.91073	3.08236	4.50653	0.85599	0.731183	4.08831	0.678072
ARHGDIB	11.5415	11.3135	11.4645	-0.150971	-1.28315	0.981212	11.4703	-0.268464	0.789551	0.991953	-4.61254	11.4227	9.08563	10.9829	10.4165	9.5529	12.336	14.5225	12.5622	12.2988	11.3502	10.3021	10.8231	10.668	12.7057	10.0982	11.1323	9.42511	14.6646	12.6553	10.6238	12.1203	11.7021	10.663	10.597	11.4672	11.4501	10.6506	10.8699	10.2135	10.3447	12.3328	12.1191	12.193	12.096	12.1296	10.8563	12.0694	14.2829
SV2B	3.80005	2.42999	2.20718	0.222815	-1.46568	1.91131	3.14657	0.265677	0.791684	0.991953	-4.61257	4.49761	0	0.250962	2.26003	0	0	4.55949	1.75702	6.53947	4.20006	0	4.45088	0.250962	0.669027	2.80529	3.58496	0.594549	4.52857	5.64559	0	4.31904	5.16189	1.58976	3.44361	6.21781	3.9241	5.04264	0.321928	5.59842	0.713696	4.97911	2.91073	3.08236	4.06867	1.33914	2.99639	4.57833	3.83794
COL4A1	11.5121	11.3661	11.2103	0.155762	-1.02548	1.337	11.4161	0.265481	0.791834	0.991953	-4.61257	11.0686	9.11824	11.3304	9.80945	10.7936	11.4117	14.6742	10.3704	12.3163	10.6648	11.5501	9.05336	10.4952	13.4918	11.0605	11.3962	11.6083	11.2547	11.8681	12.5839	10.5282	9.40606	10.4392	12.9294	11.8538	12.0359	11.0889	11.5128	10.6289	11.3978	10.2058	12.334	12.1425	12.1976	11.7422	12.3558	13.7988	14.7947
ADAP1	6.65595	6.70266	6.97687	-0.2742	-2.37503	1.82663	6.73155	-0.262776	0.793905	0.991953	-4.6126	10.3346	6.07168	6.83971	6.19318	0	5.32012	10.6775	7.77755	9.57747	4.6241	5.5598	5.29866	6.7811	5.76924	3.51223	5.13175	8.91543	11.8663	10.9142	5.3565	5.60555	4.95093	5.08576	5.804	6.7786	5.74631	6.69669	7.01447	6.64703	5.39746	6.26641	6.95128	7.58699	6.19771	5.0072	5.27575	11.1691	11.4565
AKT1	11.7653	11.7053	11.6314	0.0739377	-0.493516	0.641392	11.7239	0.262328	0.794249	0.991953	-4.6126	11.7416	11.1578	11.3599	12.1386	11.7616	11.2058	12.9713	11.2235	11.1224	11.1566	12.4283	11.5002	11.5465	12.2204	11.1675	11.322	11.7761	11.9408	11.8014	11.8988	10.9629	12.72	10.9374	11.5433	11.3527	11.2115	12.4018	11.2771	12.138	12.0422	12.3638	11.9319	11.2104	10.646	11.714	11.9587	12.8008	12.4054
PPP1R16B	5.93079	5.51856	5.31113	0.207437	-1.38696	1.80183	5.70609	0.261939	0.794546	0.991953	-4.61261	8.4941	2.32481	6.54241	5.88899	0.831877	5.90159	6.36194	5.77663	5.67779	5.40054	4.8166	7.24003	3.9222	4.34412	3.5097	5.17033	5.69655	8.70051	8.99868	2.90497	6.94673	7.75442	6.72288	3.69153	7.38033	6.3194	8.0387	6.55995	6.43813	4.85848	8.05945	2.91073	4.96809	6.54055	3.7366	2.51349	6.38094	5.64097
CHD4	9.73339	9.52327	9.44858	0.0746935	-0.50444	0.653827	9.62507	0.259665	0.79629	0.991953	-4.61263	9.90854	9.47849	9.69146	9.57962	10.0442	8.5567	9.89417	8.72339	9.1607	9.87107	9.80925	9.35268	8.37847	9.80114	9.92597	10.389	9.75173	8.43808	9.38029	9.65837	9.18997	10.2911	9.99476	9.11608	10.6996	9.64488	10.478	9.76371	10.0577	8.74204	9.61719	9.50277	9.80642	8.824	9.44018	9.91097	8.43367	10.8631
CAMK2B	2.75707	1.46537	1.64061	-0.175247	-1.53465	1.18416	2.21803	-0.259543	0.796383	0.991953	-4.61263	0.604071	0.659925	0.250962	2.26003	0.863938	2.22033	4.55949	1.75702	1.58976	0.333424	0	2.86394	0.250962	1.7866	1.82782	2.62527	0.594549	3.41819	0.594549	1.82375	0.201634	3.51854	1.13093	1.03562	2.64155	0.62293	2.14405	3.42492	1.16993	0.713696	3.9542	2.91073	3.08236	2.88753	1.73552	2.35614	4.57833	3.83794
SERPINA1	8.36376	7.01588	6.88113	0.13475	-0.91561	1.18511	7.73775	0.258285	0.797348	0.991953	-4.61264	5.41312	7.82362	7.41151	5.64357	4.94907	6.53294	9.2988	6.99288	7.86462	6.92327	6.6642	6.44294	5.4851	8.9344	6.09339	7.92991	4.58796	6.94251	7.90026	9.27067	8.05431	8.74049	8.72547	7.54504	9.90447	8.47998	8.83785	7.92392	6.71039	7.32571	8.79181	9.68519	7.76607	8.22482	8.26078	9.26742	8.84521	10.4426
RBL2	9.16899	8.77615	8.7099	0.0662482	-0.451257	0.583753	8.98114	0.257732	0.797772	0.991953	-4.61265	9.06048	8.11941	9.58641	9.96645	8.10967	8.19766	8.41253	8.16184	8.77469	8.87036	8.87765	9.50906	9.28621	8.08071	8.59816	8.3493	9.03919	8.89778	8.65675	8.37247	9.74784	9.87856	9.08699	9.11074	9.51887	9.65319	9.71072	9.03584	9.29209	9.34047	9.64636	9.65857	9.30561	8.99294	8.30383	8.32962	8.91121	9.09629
SMAD5	7.95166	7.46577	7.6187	-0.152928	-1.36732	1.06146	7.76629	-0.253536	0.800992	0.991953	-4.61269	8.66679	7.26256	8.34656	8.82082	8.72305	7.30533	4.3978	7.77307	7.2723	8.0542	7.79831	8.65102	7.01056	6.92481	7.88362	8.38003	8.37047	4.12516	6.84348	8.08183	7.91019	9.74987	8.45446	8.01313	8.75422	9.12616	9.38774	8.43121	9.2817	7.66626	8.80048	6.54952	6.20281	8.00208	7.74046	7.58338	5.41007	3.63227
MYC	10.8904	10.3534	10.4534	-0.100006	-0.895924	0.695911	10.6718	-0.25297	0.801427	0.991953	-4.61269	10.6198	10.2573	10.2808	10.9257	9.66455	9.67352	12.5951	9.44039	10.6239	10.965	10.5441	9.86392	10.003	10.8013	9.9673	11.0717	10.0953	10.6127	9.95131	10.012	9.38603	10.5659	9.88844	10.7993	10.1663	11.4253	10.2869	10.2228	11.5019	9.87753	10.3779	11.3475	11.6284	11.496	9.59533	10.1975	12.1343	13.1075
PTK2B	8.05845	7.80856	7.91534	-0.106788	-0.968686	0.755111	7.96874	-0.249444	0.804136	0.991953	-4.61273	8.50279	7.64739	9.16292	8.77574	6.04396	8.24255	6.51869	7.61985	8.72421	7.9334	7.65678	8.37077	5.99435	8.41278	8.83175	8.24394	8.48659	6.73525	9.13914	6.08937	7.62125	7.96584	8.33217	7.91874	9.33646	8.82677	6.63387	7.39215	8.77423	7.32571	7.87461	8.24921	9.41707	8.92627	7.50954	7.23812	7.28817	8.94213
ADAM9	9.62178	9.517	9.43758	0.0794211	-0.563279	0.722121	9.55933	0.248792	0.804638	0.991953	-4.61273	9.96718	9.57118	9.33693	9.40316	9.42105	9.5159	10.1916	8.83678	8.69443	8.74507	10.0838	8.48087	9.52542	10.0945	9.2417	9.35025	9.69242	8.83697	9.63646	10.9995	9.14091	9.1704	9.83927	8.76232	10.4464	10.4556	9.42536	8.91049	10.2025	9.35502	9.5519	9.58984	9.72211	8.61066	9.79923	9.95932	10.0985	11.445
ITGA7	6.49635	5.07586	4.87427	0.201587	-1.43753	1.8407	5.8247	0.247606	0.80555	0.991953	-4.61274	5.99413	2.82782	5.40054	6.62454	0.0976108	1.35614	9.09434	5.02724	7.44609	7.13145	3.04963	6.50605	2.16672	5.17672	4.21723	6.28947	4.14323	6.44626	7.53138	3.17632	7.39378	7.13412	4.64386	7.03936	7.31325	7.42836	5.66278	6.65234	6.67906	4.77452	6.21548	6.15178	8.11364	8.19057	4.35473	3.48929	7.80407	8.43204
KDR	6.13502	6.50395	6.35695	0.146997	-1.04891	1.34291	6.26959	0.247468	0.805656	0.991953	-4.61274	7.01123	4.5292	6.23707	6.51916	6.89482	5.04832	7.57213	6.10476	7.29591	5.74281	5.98755	6.05723	5.40667	7.62739	6.74913	8.50629	6.81698	5.05788	7.31279	6.27873	7.42307	5.42962	6.03826	6.43546	6.7786	7.89766	2.14405	7.14741	6.23764	5.39746	6.36335	6.15178	7.22795	8.23429	5.27314	5.77136	4.55827	7.83156
CADM1	8.47304	7.11523	6.94626	0.168971	-1.20735	1.54529	7.83578	0.247174	0.805882	0.991953	-4.61275	7.92713	5.42928	8.56094	5.99774	5.00675	7.38223	7.66377	8.49277	6.05572	6.17772	6.96509	7.27659	6.50795	8.61165	5.67807	7.73329	6.95338	5.00495	6.94251	10.4163	8.72134	9.20653	7.41608	7.91874	10.2434	6.96023	9.59997	6.3107	8.50605	7.16993	11.0566	7.26529	7.52191	7.66164	9.96327	10.2178	9.25255	4.3147
MAP2K4	7.51672	8.62594	8.51199	0.113948	-0.830985	1.05888	7.98692	0.24278	0.809263	0.991953	-4.61279	7.1126	7.66995	7.54566	8.15041	8.62308	9.54742	8.98362	9.64391	9.3313	7.96272	8.67232	8.33646	9.61318	8.08172	8.23601	8.43171	9.91386	9.60244	8.21985	7.81506	8.56381	6.7658	8.04685	8.22521	8.00152	7.98795	3.93263	7.67363	7.57175	8.00753	7.3912	8.85244	8.39356	7.80122	8.41663	7.03672	4.96901	8.49973
EGFL7	9.23404	9.61497	9.42144	0.193527	-1.41766	1.80471	9.36464	0.241827	0.809997	0.991953	-4.6128	8.29306	7.4945	8.71129	7.72185	8.0649	9.06864	14.1259	10.1162	11.1966	8.62629	8.60355	8.75532	8.83681	10.4225	9.14027	9.02827	8.9622	13.3768	11.3528	8.65982	10.0321	7.80239	6.87073	9.91278	6.19318	8.47375	7.20906	8.24793	7.35085	8.29843	8.34687	9.14853	11.3196	12.0487	8.88487	9.41297	13.5708	11.7858
CXCR4	11.2506	10.123	10.2566	-0.133661	-1.24821	0.980885	10.7762	-0.241444	0.810292	0.991953	-4.6128	9.65252	10.1752	9.13584	9.39324	8.55278	12.9893	10.8562	11.116	10.4388	10.8122	8.60021	9.11536	10.0698	12.1359	8.67143	12.1879	7.38353	11.8896	10.0669	10.42	11.9176	10.1027	10.7919	10.5466	13.0827	12.325	8.67567	9.88481	9.47204	10.9335	10.9823	11.8781	11.1685	12.4183	11.4281	10.842	11.3746	12.1239
PTGDS	8.89327	7.48587	7.71168	-0.225808	-2.12119	1.66958	8.31292	-0.239857	0.811515	0.991953	-4.61281	8.18908	6.80774	7.29655	7.2588	4.81865	8.03496	11.3608	6.32139	9.31716	9.36665	3.6792	7.07296	6.3067	7.78352	6.41397	12.0707	3.3978	9.0172	9.86816	7.36772	7.49833	6.31488	6.26903	7.9901	8.88328	10.5023	5.38578	7.96052	7.11353	9.31093	7.84141	8.70421	12.1587	12.967	8.45236	6.84562	13.9095	10.3091
NOS3	5.59842	4.3929	4.54127	-0.14837	-1.40475	1.108	5.09231	-0.237759	0.813132	0.991953	-4.61283	4.43162	2.81352	5.84925	5.88899	3.04089	2.82782	6.21335	4.55275	5.25323	6.32048	5.47444	5.90159	1.08406	4.91791	3.9241	4.56071	4.07296	2.44361	5.51349	4.10852	7.39378	5.72356	5.45055	6.82197	6.82757	6.142	5.89482	6.6343	6.47508	3.65421	6.62015	6.42878	6.35984	5.95954	3.37434	4.08236	7.34323	7.3966
CDH13	9.11976	8.85018	8.98511	-0.134922	-1.28633	1.01649	9.02693	-0.235919	0.814551	0.991953	-4.61285	8.88108	4.5601	8.99882	10.7868	11.2258	8.64086	10.776	8.24703	8.7495	7.35817	7.92178	10.3882	8.38362	9.10818	9.78888	8.49933	8.88774	8.17498	9.37169	9.46948	9.28868	9.79404	7.35993	9.61839	9.69625	9.20733	10.2454	5.73254	9.61967	9.57293	9.55704	9.02898	9.56961	8.11873	8.17956	8.4475	9.45635	11.4828
PTEN	10.5614	10.2301	10.294	-0.0639487	-0.610136	0.482238	10.4269	-0.235722	0.814703	0.991953	-4.61285	10.782	8.83033	10.156	10.8288	9.71065	10.3856	10.7403	10.8559	10.3567	9.79967	9.29602	10.5182	11.7394	10.4417	9.70125	10.1465	9.57334	10.8599	9.95287	10.5021	10.7163	10.7626	9.63572	10.4252	10.9659	10.8647	10.3518	10.2318	10.7564	10.4365	11.1596	10.7468	10.2793	10.7534	10.4371	10.2943	11.38	10.6959
BNC2	5.98121	3.82648	3.99195	-0.165476	-1.59556	1.26461	5.05665	-0.232961	0.816833	0.991953	-4.61288	6.08002	0	6.44758	3.55336	4.44493	2.46989	5.13299	2.33056	5.46826	5.9028	3.20006	5.87799	1.08406	3.7148	4.59276	0.238787	1.1635	3.99186	5.72383	6.6008	7.09961	6.55796	6.09085	7.54504	6.19318	5.0054	6.69669	4.9982	6.67906	5.21839	6.99741	2.91073	6.20281	6.67356	6.87676	6.43696	5.15218	7.03177
FBLN1	11.6077	9.83011	9.68184	0.148271	-1.13944	1.43598	10.788	0.231818	0.817715	0.991953	-4.61289	11.4254	8.18105	11.7797	9.97146	8.32166	8.58003	11.4295	7.41735	10.0304	11.3369	8.57988	9.48774	7.24279	10.639	10.2288	11.2022	7.75849	9.48502	10.0635	12.1069	10.9876	11.0445	10.3628	11.7982	10.6809	12.3715	8.98362	11.0674	12.1322	10.3592	11.0031	11.1275	13.6655	13.9485	10.8094	12.543	15.1838	12.9138
AMH	3.64817	2.15794	1.94925	0.208689	-1.60991	2.02729	2.94411	0.231032	0.818322	0.991953	-4.61289	0	1.98185	5.72547	5.07724	0	1.26303	3.4957	0	0	1.04264	3.86888	3.8166	5.18943	1.19535	0	0	0	2.92029	1.22651	4.47768	6.01725	7.05713	2.82375	6.74147	4.65421	2.90304	5.66278	3.85599	5.38198	4.26003	6.10769	4.20555	6.20281	0	3.20163	3.39643	4.39163	0.15056
SCG2	4.17055	2.18073	2.36661	-0.185886	-1.81591	1.44413	3.32336	-0.229595	0.819432	0.991953	-4.6129	3.57652	0.659925	4.21257	1.85997	0.863938	2.22033	4.55949	1.75702	1.58976	1.72683	0	0	0.250962	1.7866	4.51096	5.12474	0.594549	3.41819	2.34483	4.23036	0.659925	5.65535	1.13093	1.03562	4.58015	4.85997	6.56818	3.04264	5.12681	0.713696	5.20477	2.91073	4.96809	6.26903	3.23573	2.35614	7.24622	3.83794
FUT3	2.38463	3.49194	3.70923	-0.2173	-2.12602	1.69142	2.92023	-0.229206	0.819733	0.991953	-4.61291	4.51349	2.62059	5.13463	4.68089	0.0703893	0	5.93499	4.97957	5.44857	4.20006	5.47444	6.36001	5.32373	0	2.93923	2.96162	1.61824	4.2854	4.23419	1.01436	0.659925	1.28096	5.0505	4.08831	3.13093	0.62293	2.68482	4.88069	4.08236	0.713696	4.71094	2.91073	8.68836	0	0	0	2.60644	1.86394
VIT	5.471	4.25682	4.0466	0.210218	-1.63763	2.05807	4.88932	0.229041	0.81986	0.991953	-4.61291	5.05572	3.17632	6.79429	7.51798	3.74846	2.22033	4.55949	1.75702	1.58976	0.333424	4.03738	5.14893	4.03034	4.44559	4.51096	5.5744	5.10727	3.41819	5.52638	4.69209	4.23419	6.40054	3.25096	1.03562	6.72792	5.37016	8.22081	2.80735	6.28003	3.21723	6.05072	2.91073	3.08236	9.33666	3.23573	4.63401	6.99921	3.83794
FLT1	7.91747	6.45835	6.3078	0.150558	-1.17294	1.47406	7.23886	0.229028	0.81987	0.991953	-4.61291	6.99481	6.16912	7.41151	7.64868	7.22043	3.85699	6.39883	6.7271	4.3427	5.99095	7.11374	7.0091	5.28021	7.49426	6.63445	8.69818	7.36545	3.19219	5.75889	6.50446	8.13909	8.11265	8.43763	7.14741	9.56771	8.76172	8.61187	7.92392	8.09556	6.83832	7.95455	4.69933	6.85823	10.1065	5.51696	7.2926	6.09951	8.14588
CD36	6.8726	5.9247	6.13626	-0.21156	-2.07591	1.65279	6.49362	-0.228463	0.820307	0.991953	-4.61291	6.374	6.01547	6.86925	9.78691	3.9486	1.76553	7.62724	5.07039	7.76898	9.17622	7.23993	8.56106	4.62293	1.51096	5.97568	6.95455	4.14731	6.83403	6.76089	3.38819	7.45171	7.50661	6.1418	6.25399	7.52583	10.3092	7.37199	7.8242	9.69213	6.32067	7.64342	8.67797	7.87418	8.76646	3.59096	3.31325	10.614	5.67751
PLCG2	7.20685	7.13019	7.03206	0.098129	-0.772516	0.968774	7.15315	0.226916	0.821502	0.991953	-4.61293	6.81006	5.76607	7.11114	7.12143	5.50016	8.1639	7.76984	7.30378	7.74221	7.47476	6.16148	8.0009	4.13175	8.14843	7.54009	8.13494	6.43446	8.16526	7.6575	6.58256	7.70307	7.25399	6.92979	6.62673	8.05734	7.30734	5.53076	7.08247	6.47508	5.60644	6.80387	8.17607	8.62786	8.0706	7.53621	6.28429	7.70203	7.04505
CSPG4	9.01359	9.40787	9.24284	0.165026	-1.29987	1.62992	9.15582	0.226806	0.821587	0.991953	-4.61293	6.18448	4.69988	10.529	12.0136	9.25915	11.8132	10.3022	9.67225	8.71194	7.19466	9.35101	9.47794	10.7675	10.377	9.6938	7.49201	9.87831	9.74811	9.08044	10.4258	10.1241	9.70008	7.86227	10.6928	11.4214	9.77484	7.33298	6.97212	11.174	10.4433	9.04641	7.33414	6.95989	7.78869	10.3612	10.1918	7.45442	9.31188
LAD1	9.85949	11.1613	11.3113	-0.149934	-1.49134	1.19148	10.4681	-0.225034	0.822957	0.991953	-4.61294	11.5947	10.4189	9.97414	11.2582	10.3008	11.1014	13.4052	11.583	12.1652	9.72028	12.0783	11.286	11.9781	10.6332	10.5258	10.0489	11.2716	14.4218	11.0764	9.73449	9.98711	9.45691	10.5733	10.5584	9.35883	11.435	9.57509	10.7135	10.6793	12.6411	9.46181	11.4864	12.4679	6.00854	8.63129	9.46597	9.78126	10.6856
CHP1	10.245	10.2704	10.1206	0.149825	-1.19826	1.49791	10.2263	0.223756	0.823945	0.991953	-4.61295	10.2427	8.36746	9.42415	9.87503	7.59036	10.1009	13.0573	11.6442	10.7833	9.15413	9.31048	8.97192	9.64129	10.9467	9.55926	10.2772	10.412	13.4421	10.5512	10.7084	9.76318	9.35335	8.07767	9.96687	9.27896	9.50206	10.376	9.78018	9.4766	11.0655	10.3923	11.1658	12.8219	9.27058	9.69561	10.6788	14.1262	12.5784
ITGA2	8.67097	8.31712	8.43178	-0.114664	-1.15134	0.922008	8.53664	-0.222687	0.824772	0.991953	-4.61296	8.41553	7.15482	10.0275	10.1862	9.59018	7.62571	8.89312	7.33432	6.65864	7.67426	8.56617	7.62812	8.61927	7.61419	7.57766	8.30099	9.9478	7.56697	8.64476	9.34811	9.07176	9.82922	8.66017	9.1734	8.87557	8.11359	11.3701	9.56889	10.0729	9.65751	9.04641	7.26529	6.95989	7.1036	8.07152	8.53648	8.80342	10.3269
SRPK2	9.55014	9.71955	9.79741	-0.0778525	-0.784129	0.628424	9.641	-0.221925	0.825362	0.991953	-4.61297	9.59031	8.45199	10.561	9.83164	10.5453	10.6463	10.6498	8.9798	8.92056	9.1317	9.99202	9.31354	9.30526	9.75434	9.57135	9.5668	10.4148	10.4409	10.0228	9.40158	8.90887	9.02967	9.10203	9.81463	9.17879	10.1064	8.56209	9.54257	9.80895	10.4935	9.20511	10.4224	11.3148	8.94486	9.0129	10.0713	10.7771	10.3917
VSIG4	9.15077	7.30156	7.12155	0.180007	-1.45595	1.81596	8.2929	0.221527	0.82567	0.991953	-4.61297	7.70099	8.16012	7.84981	4.61412	5.80452	6.16169	10.3935	3.85	9.55919	8.33231	6.77558	5.64559	3.38128	8.95434	7.75796	9.58997	3.62644	8.30058	8.57796	9.37515	7.73457	7.93746	8.46115	8.15446	9.08797	10.9924	6.35085	8.22405	8.09556	7.86233	6.90388	10.4145	10.564	9.78075	9.32132	11.1481	13.2881	11.0729
COL4A6	6.02042	6.22796	6.02908	0.198888	-1.64501	2.04278	6.07288	0.217161	0.82905	0.991953	-4.61301	5.51412	0.0426443	7.92914	8.87882	8.27426	7.10308	7.95699	1.66903	6.8936	7.26697	7.22255	6.5812	5.76208	5.64904	6.56438	4.74953	8.54821	3.33199	6.29186	6.53978	6.61603	6.82896	7.94087	5.51223	5.03386	6.90569	8.52791	6.44062	7.85025	6.97648	7.77255	4.69933	3.08236	2.26903	7.39823	5.63169	4.49249	7.8525
POPDC3	5.87377	5.83551	6.04966	-0.214152	-2.21092	1.78262	5.8996	-0.215925	0.830008	0.991953	-4.61302	4.94953	6.96786	4.46597	9.09911	8.56121	10.1022	4.21023	1.40599	4.68482	1.04264	6.63836	8.32778	8.40395	6.7226	6.27389	4.54782	8.89072	3.06867	5.0018	5.2724	4.14323	7.50661	5.33878	7.03936	7.70245	8.32926	8.17742	7.22168	6.36124	8.98587	6.69641	2.91073	4.51286	2.6017	1.4489	6.30797	4.22959	3.68706
CGN	3.27052	4.02264	4.22884	-0.206198	-2.13336	1.72096	3.64604	-0.215414	0.830404	0.991953	-4.61302	5.09255	7.69725	3.17951	0.214125	0.604071	4.33842	8.23621	2.08406	6.61338	5.26604	5.10894	3.48156	3.20633	1.52105	5.03034	4.20085	0.918386	7.84743	3.70377	3.9644	1.95606	1.28096	2.82375	6.04658	4.33128	0.62293	2.14405	5.76607	1.16993	5.70072	1.41684	2.91073	7.45385	2.62059	1.46467	4.03386	4.90737	4.16672
TCEB1	11.1652	11.4046	11.4881	-0.0835162	-0.882187	0.715154	11.2883	-0.210529	0.834191	0.991953	-4.61306	10.7096	11.5468	10.3067	11.5701	12.4614	12.0501	11.7952	12.3444	10.6089	9.96832	10.6281	11.1623	12.8204	12.3755	10.9801	11.748	11.4584	12.0425	10.5862	11.681	11.5392	10.4197	10.6746	10.984	11.7122	11.4784	9.19436	10.5199	10.7356	11.5636	9.99519	12.9764	12.3789	10.4517	10.5338	10.9046	12.1665	12.3097
CEACAM6	4.27459	4.17618	3.97382	0.202358	-1.7544	2.15912	4.19038	0.208206	0.835994	0.991953	-4.61308	6.0635	2.69377	5.87873	4.22419	0	1.76977	4.94626	5.98573	4.20242	2.82375	6.90099	7.19288	3.67694	2.45154	3.19692	2.73985	4.35685	5.32984	5.22574	2.04264	4.68426	5.25663	1.58976	1.03562	4.58015	5.78712	5.89482	2.16993	4.69711	3.98823	6.36335	4.69933	10.1562	4.40395	3.20789	0.400538	5.96301	4.91839
CDH2	5.48131	2.73868	2.90134	-0.162658	-1.73645	1.41114	4.29489	-0.208084	0.836089	0.991953	-4.61308	3.91648	0	4.38612	3.55336	5.26228	1.46989	4.43162	1.62761	1.46467	0.333424	0	2.12763	1.72683	4.09339	2.63227	0.925999	4.22728	3.28983	4.51159	6.2572	4.23419	5.34589	4.14323	5.63604	8.62176	4.69822	6.35085	6.2878	7.06587	3.45154	5.20477	2.91073	3.08236	2.1375	7.99339	7.1267	6.19673	7.81019
CXCL13	8.52703	8.04347	7.84665	0.19682	-1.73014	2.12378	8.27275	0.205639	0.837987	0.991953	-4.6131	6.89785	9.07403	10.0775	8.5265	4.96394	9.11286	9.2784	5.4822	7.20662	7.50502	7.54944	8.91492	5.82375	11.3868	6.57516	10.4955	4.51538	9.44025	8.90238	7.36964	9.74591	9.48659	7.99718	11.4087	5.2407	8.82187	5.89482	10.447	6.19397	11.7333	9.65596	10.6488	13.1198	7.17662	6.04701	8.54218	12.407	7.61956
IBSP	3.21054	1.8652	2.0235	-0.158292	-1.72411	1.40753	2.64427	-0.203528	0.839627	0.991953	-4.61312	0.604071	0.659925	2.11103	0.214125	4.4957	2.22033	4.55949	1.75702	1.58976	0.333424	0	0	0.250962	5.81481	0.659925	1.67356	3.59216	3.41819	2.95047	1.82375	0.201634	1.28096	2.64616	5.95443	4.97682	4.0635	2.14405	3.04264	5.03078	0.713696	1.41684	6.95128	4.96809	2.88753	3.23573	4.30012	5.01614	3.83794
CYB561	9.21845	9.39321	9.30158	0.0916302	-0.815024	0.998284	9.2778	0.203473	0.83967	0.991953	-4.61312	8.75389	9.51298	8.80219	9.23575	7.44807	9.69674	11.1694	9.51434	9.58088	8.68909	9.04256	9.48384	9.30255	9.73481	8.61511	8.24222	8.86233	11.8938	9.53317	9.92593	8.66938	9.12081	8.41024	9.71634	8.39159	8.33615	10.3904	9.06302	9.03166	9.58532	9.11059	9.60385	11.2808	8.0063	9.43904	9.82118	9.6858	10.9779
VHL	10.2242	10.316	10.3782	-0.0621518	-0.678701	0.554397	10.2774	-0.202953	0.840074	0.991953	-4.61312	9.33264	11.0097	9.84809	9.75049	9.95749	11.1129	11.4054	11.0623	9.92465	9.87107	9.49356	10.1706	11.2646	10.9089	10.0658	10.1875	9.25423	11.5923	10.3321	10.3359	10.5079	10.5259	9.99131	9.75442	10.0001	9.59692	9.98708	9.48595	9.47204	10.189	10.5369	10.2098	10.0905	9.71865	10.7251	9.95166	11.2368	11.1087
TAL1	5.65289	5.77631	5.92324	-0.146925	-1.61077	1.31692	5.73713	-0.202074	0.840756	0.991953	-4.61313	4.68032	8.34899	5.87873	5.80193	5.06609	5.57471	7.40395	5.81404	4.74039	5.44294	4.90641	6.13894	5.88289	6.88728	5.80245	5.5744	4.91982	9.76037	6.4002	1.82375	7.05039	4.95093	3.67582	3.904	6.0354	4.85997	2.14405	6.21684	4.08236	5.01346	5.48864	7.0365	8.74641	8.80378	5.03122	2.35614	4.57833	7.31678
LAMA5	9.64002	9.97961	9.8733	0.106316	-0.960392	1.17302	9.76968	0.20066	0.841856	0.991953	-4.61314	11.0092	8.2556	9.82942	10.1919	8.22014	10.1723	12.1347	9.22074	9.82567	10.073	11.2895	9.7016	8.92035	10.1832	8.84687	8.5763	11.4799	10.8888	10.742	9.07417	9.57826	9.07596	6.74497	9.52135	9.23429	9.84656	9.76306	10.3441	9.85175	8.37178	9.20511	10.0653	10.188	10.1278	9.05037	9.24201	12.0919	12.0827
EPHB3	7.79099	8.22726	8.09991	0.127342	-1.16055	1.41524	7.95941	0.199067	0.843094	0.991953	-4.61315	9.42478	6.03144	8.38797	8.50823	5.17712	7.52074	10.2005	9.5365	8.11192	8.2982	7.6241	7.82655	7.07532	8.15639	7.37104	6.63401	9.34239	10.9929	8.45171	8.72717	6.33735	6.97568	5.11977	8.82222	6.24203	7.20565	7.33298	7.72554	7.90545	9.34412	7.75475	8.75532	10.9695	6.21684	8.63959	9.06286	9.77056	8.59895
PIK3R6	3.78251	2.42291	2.25435	0.16856	-1.54703	1.88415	3.14453	0.197811	0.844071	0.991953	-4.61316	0.604071	1.1635	5.51728	4.54411	0.0976108	0.214125	4.80168	1.75702	1.58976	5.00899	3.20006	3.8166	0.250962	3.14078	0.641546	0	1.87184	3.41819	5.30305	0	5.38509	3.79597	4.20789	5.44626	5.28799	2.1375	5.22458	4.94064	3.63691	2.93734	5.79701	5.35826	7.76607	0.871844	3.61117	3.64386	4.57833	3.83794
SLC2A1	8.81193	11.0409	10.89	0.150951	-1.39544	1.69735	9.7724	0.196528	0.845069	0.991953	-4.61317	12.4731	8.14675	9.88833	11.6545	10.3712	11.7969	10.3828	12.9557	10.3403	8.9928	10.2813	12.1384	11.6926	9.73802	11.5378	9.96733	14.4666	10.7797	10.8888	10.9668	9.77837	7.99367	7.83681	8.77584	8.35865	10.422	7.33298	9.74915	11.5471	12.9585	6.16249	8.80471	7.64918	6.57213	9.08895	10.3865	4.87234	9.38593
IL1RN	6.96162	7.94833	7.80408	0.144254	-1.34053	1.62903	7.37131	0.195603	0.845789	0.991953	-4.61318	8.91657	7.93387	6.71507	6.79986	3.00899	5.22728	10.4976	11.337	9.80043	7.20692	8.84681	9.55455	7.50056	7.97602	7.6799	6.70446	7.26332	10.6866	8.83977	5.17273	7.05039	6.88947	5.42358	6.2149	6.9357	7.17532	5.89482	7.68236	7.77814	7.70086	7.58436	8.65123	8.80226	5.71149	6.39111	6.67709	7.65521	8.4289
NME4	8.54602	8.86953	8.93686	-0.0673249	-0.768043	0.633393	8.70327	-0.193438	0.847474	0.991953	-4.61319	8.49025	9.20102	8.11327	8.87882	8.58752	10.1329	8.03298	10.6431	8.35191	8.63543	8.84112	8.7225	10.426	8.44004	8.20296	8.97659	9.07986	8.86583	8.2009	9.17363	9.05937	9.37994	7.69655	8.89839	7.99441	8.65001	7.65134	7.78391	8.69808	7.97022	8.58643	9.08998	8.46446	9.1738	9.03524	9.33704	6.25493	9.04196
ROCK1	10.7877	10.3883	10.3165	0.071758	-0.693919	0.837435	10.5958	0.188683	0.851177	0.991953	-4.61323	10.0214	10.6912	9.70383	9.91021	10.1584	10.768	11.5034	10.0418	10.0503	9.64533	9.68797	9.99203	11.7666	10.5111	9.71953	10.4234	9.54688	11.6776	10.2754	11.025	10.4295	10.3568	9.86973	10.4964	10.5015	10.7481	9.98708	10.5503	10.0485	10.9871	10.1992	11.4977	12.0533	10.502	10.3107	10.5013	13.8314	11.6149
CXCL10	9.03059	7.78143	7.59137	0.19006	-1.84534	2.22546	8.4374	0.187997	0.851712	0.991953	-4.61323	7.61029	8.85764	10.6594	6.69084	5.30378	7.79051	9.7166	6.89105	4.80219	4.82934	8.89694	7.38965	6.92873	8.09138	6.6642	9.83999	4.20477	9.41422	10.4893	8.84721	10.4616	11.6495	12.9761	1.03562	9.74165	6.74927	9.79931	9.12559	7.63844	8.63285	11.4951	9.56138	10.1127	6.01369	7.61978	7.09772	9.41414	12.4323
ARHGAP32	7.37874	8.03489	7.94407	0.0908288	-0.882891	1.06455	7.6522	0.187801	0.851864	0.991953	-4.61323	8.42017	9.11207	8.28207	7.40412	6.54504	7.38146	7.44269	7.95809	8.95088	7.26697	8.52074	8.0009	7.52857	7.49745	8.49261	8.60644	8.73234	8.50779	7.9331	7.29692	7.3231	7.68783	8.0063	8.06915	7.33593	7.65471	2.14405	7.96775	7.90545	7.93192	7.56415	7.74153	8.80226	7.28845	6.90821	8.2211	8.24413	7.8902
PPL	7.35425	8.31892	8.17422	0.1447	-1.41105	1.70046	7.75405	0.187257	0.852289	0.991953	-4.61324	9.11161	10.5771	6.73132	8.00826	6.6761	2.84599	10.0659	8.80284	10.7488	8.63085	8.96116	9.4074	7.87295	5.28207	8.86248	10.066	7.60095	7.9289	7.90268	8.99268	6.86381	7.65335	4.38681	5.75007	8.46561	7.74032	8.62808	7.87873	6.64703	7.79986	8.04494	8.31881	8.15709	7.71466	4.90207	2.98185	5.12433	9.27347
BAD	8.00396	8.71433	8.59927	0.115066	-1.14598	1.37611	8.29667	0.183707	0.855057	0.991953	-4.61326	7.3231	7.79403	7.31814	7.57168	7.90177	9.68284	11.3138	9.29303	9.19505	7.62	8.54187	7.21189	9.43444	9.25923	8.61283	7.61905	8.84204	11.0509	9.31719	8.3482	8.5373	5.85075	7.89718	8.04701	7.59343	7.14425	5.22458	7.73403	7.22622	7.79986	5.99141	9.64508	10.1775	8.32796	9.12915	8.52368	10.9441	10.5756
ERBB2IP	10.7247	10.4567	10.4954	-0.0386908	-0.465715	0.388334	10.6133	-0.182416	0.856063	0.991953	-4.61327	11.4093	10.6107	10.5162	10.294	10.7511	10.1033	10.2487	10.2594	10.2663	10.1371	10.2169	10.4315	10.8261	10.1269	10.5361	10.8867	10.6715	10.0382	10.581	10.5723	10.4126	10.6047	10.2839	10.5407	11.0764	10.6465	10.4554	10.2658	10.5873	10.472	10.8338	10.3577	9.93684	10.9736	10.8356	10.4819	11.2675	11.3975
SPP1	9.91096	8.29777	8.48466	-0.18689	-2.27414	1.90036	9.23136	-0.180269	0.857739	0.991953	-4.61328	11.1054	10.1599	9.65164	8.46156	7.26716	1.85599	9.09972	9.24198	9.51854	11.0088	9.82517	7.41456	8.25517	9.89374	7.42995	12.5489	2.52105	3.24793	7.98071	11.1495	6.35755	9.93704	8.2612	10.8593	8.87943	8.90301	12.5238	9.76163	9.92707	9.87249	10.5107	11.1985	10.1562	8.78382	8.14904	13.1732	10.8236	10.8983
CCL5	10.0877	9.71064	9.57364	0.136998	-1.40642	1.68041	9.89274	0.178707	0.858959	0.991953	-4.6133	9.35282	8.72914	11.6453	7.15704	6.67539	11.8102	11.9942	9.59859	9.20019	8.54616	9.02015	7.48671	9.2669	11.5061	8.41756	10.2581	8.47853	13.9211	12.1184	7.79734	10.2397	9.4215	13.4625	10.6178	8.99104	9.72845	7.20906	8.91049	7.71768	11.4057	9.07529	11.4864	13.0451	9.86864	10.6117	9.16682	11.0409	12.5255
MRC1	9.22345	8.22513	8.12509	0.100042	-1.06361	1.26369	8.75974	0.173089	0.863347	0.991953	-4.61333	7.63445	6.48494	7.9909	7.40412	7.52615	8.40169	10.1631	7.88953	9.6309	9.27896	9.02514	7.46303	8.20394	9.42402	7.68299	9.33398	5.75489	9.40291	8.52724	6.37938	10.4223	7.4872	8.23802	8.16481	9.88535	11.4862	6.97556	9.94815	8.74426	9.36942	7.24631	10.4145	10.5478	10.1416	9.10098	10.8307	12.0135	9.31014
FBP1	6.71554	5.78089	5.64796	0.132928	-1.41352	1.67938	6.27355	0.173057	0.863372	0.991953	-4.61333	5.70487	7.14751	5.81941	6.65807	2.83188	7.26134	6.30049	1.43296	7.67511	7.92594	4.18824	4.84147	5.9674	6.04505	6.56392	10.6617	0.275007	5.46172	6.26697	5.39232	6.54674	6.82896	6.73403	4.96947	8.24317	6.374	6.27034	7.25739	6.32121	5.74551	7.22072	7.26529	6.20281	5.80967	5.96532	7.2502	7.48067	3.51475
OAS1	9.08961	9.10657	9.01341	0.0931632	-1.01948	1.2058	9.07851	0.168577	0.866874	0.991953	-4.61336	10.4061	6.5108	11.1298	8.56232	7.66028	7.87437	11.5106	8.44203	9.02442	7.9034	11.5815	8.98581	6.74967	9.38763	8.3357	9.91731	8.41916	10.2168	9.51327	9.16199	8.51936	9.49147	9.94438	8.18522	8.15644	9.11819	10.6506	9.65403	8.2948	9.2105	9.53121	10.6007	10.7098	8.3403	9.16327	8.53029	9.6697	9.79097
BMPER	4.68942	3.05975	3.20077	-0.141027	-1.82776	1.5457	3.99332	-0.168332	0.867065	0.991953	-4.61336	3.45154	3.90593	0.250962	3.23573	4.81506	2.79494	5.13299	3.05311	2.16672	3.73985	0	3.91265	1.08406	4.47054	4.56742	2.24793	4.32481	3.99186	2.92029	2.3978	0.201634	4.70377	2.21412	1.03562	3.78764	4.69822	6.81481	3.04264	5.30195	0.713696	5.48864	2.91073	4.96809	7.09592	4.24565	2.93168	8.37782	4.4121
THBS4	9.00886	4.09503	3.91084	0.184185	-2.03034	2.39871	6.7881	0.167449	0.867757	0.991953	-4.61337	5.84147	5.48027	5.22882	4.22419	3.88166	2.17313	4.71315	1.91073	1.74416	4.20006	0	7.11405	0.250962	2.13422	5.47897	8.3912	0.748461	6.59976	4.24031	5.88728	8.23573	11.3233	8.15391	8.48607	9.5337	4.78136	6.42694	8.96555	10.906	5.91217	5.09635	8.41735	8.53204	9.91792	8.84144	7.79409	16.833	7.70846
ECM2	6.72069	5.93394	5.78755	0.146389	-1.61714	1.90992	6.34174	0.167122	0.868012	0.991953	-4.61337	9.22518	1.57531	7.76587	5.80193	1.59932	1.83188	8.2484	8.00955	8.0305	7.03793	4.72083	6.01436	5.82375	4.99548	4.48607	4.10518	5.20906	7.57289	8.80474	6.50303	6.51096	7.18329	5.27947	7.62198	6.62088	5.61648	7.29287	6.73917	6.85761	7.20242	8.03028	5.35826	8.88212	6.49378	5.7241	6.59156	10.8174	10.1601
CAMP	2.80945	2.15589	2.28225	-0.12636	-1.65021	1.39749	2.54425	-0.166945	0.86815	0.991953	-4.61337	0.604071	0.659925	2.45943	4.22419	1.31615	3.37016	4.55949	1.75702	1.58976	0.333424	3.57289	2.41684	1.72683	1.7866	5.1918	1.67356	1.17632	3.41819	0.594549	1.82375	0.201634	2.05311	3.25096	5.90593	4.33128	2.90304	2.14405	0.321928	1.16993	0.713696	1.41684	8.94339	3.08236	2.88753	1.73552	2.35614	4.57833	3.83794
UBA52	12.4659	12.2933	12.3416	-0.048333	-0.638281	0.541615	12.3988	-0.164945	0.869715	0.991953	-4.61338	11.8171	11.7791	11.8592	12.2053	11.741	11.5314	13.466	13.9464	12.729	12.429	11.8685	12.1573	11.9188	12.6021	11.6534	12.3717	12.377	13.2867	12.4823	12.0794	12.4462	12.7164	12.17	12.2504	12.8481	12.8244	11.3677	12.8155	12.3581	12.5078	12.0872	13.8663	12.9008	12.6429	12.1508	12.6276	12.7178	13.4875
SMAD2	9.60827	9.0111	9.06952	-0.0584228	-0.77324	0.656395	9.35454	-0.164549	0.870025	0.991953	-4.61339	9.6293	9.09326	8.79834	9.59051	9.08507	9.16456	6.55842	10.65	9.05626	8.77433	8.83257	10.1584	9.71841	8.45709	9.47555	9.67255	8.89878	7.82209	8.20765	9.1047	9.85912	10.5259	9.69928	8.62706	10.1836	10.3231	9.77768	9.57597	9.94694	8.9718	10.0508	8.94339	8.31895	9.31759	9.37897	9.18316	9.11904	9.1355
TSPAN1	4.70718	5.08303	4.9102	0.172833	-1.95628	2.30195	4.83966	0.163432	0.8709	0.991953	-4.61339	7.63764	8.52411	4.38612	2.57046	2.90304	4.19219	5.32553	6.2937	2.35896	6.53107	0.0703893	3.7137	5.32373	5.57107	3.46205	6.53916	9.16892	4.18428	4.46923	6.87971	6.64947	1.28096	0	4.25248	6.33521	6.4266	8.324	8.45191	6.14893	2.93734	1.41684	2.91073	7.64918	3.17153	5.45516	7.49177	5.34483	4.60466
[truncated: 104 more rows]
[truncated: 7 more columns]
